# Supplementary material for: Priming With Toll-Like Receptor 3 Agonist Poly(I:C) Enhances Content of Innate Immune Defense Proteins but Not MicroRNAs in Human Mesenchymal Stem Cell-Derived Extracellular Vesicles
Source: Front Cell Dev Biol. 2021 May 24;9:676356. doi: 10.3389/fcell.2021.676356 (PMC8180863; doi:10.3389/fcell.2021.676356)
Supplement: Supplementary file 1 [file Table_1.XLSX]

## Sheet: Proteins
Protein FDR Confidence: Combined	Accession	Description	Contaminant	# Peptides	# Unique Peptides	Biological Process	Cellular Component	Molecular Function	Pfam IDs	Entrez Gene ID	Gene Symbol	Reactome Pathways	Ensembl Gene ID	KEGG Pathways	WikiPathways	Abundances (Normalized): F1: SampleC	Abundances (Normalized): F2: SampleC	Abundances (Normalized): F6: SampleC	Abundances (Normalized): F3: SampleTMT	Abundances (Normalized): F4: SampleTMT	Abundances (Normalized): F5: SampleTMT	Modifications		average Cntrl	average polyI:C	PolyI:C/Contrl
High	A8K008	Uncharacterized protein OS=Homo sapiens OX=9606 PE=1 SV=1	FALSE	26	2				Pf07654, Pf07686, Pf08205		LOC100290146					9.0294e+07	6.06843e+07	6.36954e+08	1.04544e+09	7.6906e+09	1.09192e+09			2.62644e+08	3.27599e+09	12.4731
High	Q6PIL8	IGK@ protein OS=Homo sapiens OX=9606 GN=IGK@ PE=1 SV=1	FALSE	16	2				Pf07654, Pf07686	50802	IGK; IGK@					3.53762e+07	2.09349e+07	1.36787e+08	2.1383e+08	2.10567e+09	3.40881e+08			6.43659e+07	8.86794e+08	13.7774
High	P58107	Epiplakin OS=Homo sapiens OX=9606 GN=EPPK1 PE=1 SV=3	FALSE	26	21											2.01647e+07	1.29722e+07	1.46834e+07	6.58795e+06	1.59834e+06	1.00944e+07			1.59401e+07	6.09356e+06	0.382278
High	P04264	SWISS-PROT:P04264 Tax_Id=9606 Gene_Symbol=KRT1 Keratin, type II cytoskeletal 1	TRUE	96	1	cell death;defense response;metabolic process;regulation of biological process;response to stimulus;transport	cytoskeleton;cytosol;extracellular;membrane;nucleus	catalytic activity;motor activity;protein binding;receptor activity;structural molecule activity;transporter activity	Pf00038, Pf01496, Pf01576, Pf05103, Pf05957, Pf12128, Pf13166, Pf13514	3848	KRT1				Corticotropin-releasing hormone signaling pathway			634149	6.69711e+06			Met-loss+Acetyl [N-Term]		634149	6.69711e+06	10.5608
High	P02768-1	SWISS-PROT:P02768-1 Tax_Id=9606 Gene_Symbol=ALB Isoform 1 of Serum albumin precursor	TRUE	93	0	cell communication;cell organization and biogenesis;metabolic process;regulation of biological process;response to stimulus;transport	cytoplasm;endoplasmic reticulum;extracellular;Golgi;nucleus;organelle lumen	antioxidant activity;catalytic activity;DNA binding;metal ion binding;protein binding	Pf00273	213	ALB	Post-translational protein phosphorylation; Regulation of Insulin-like Growth Factor (IGF) transport and uptake by Insulin-like Growth Factor Binding Proteins (IGFBPs); Scavenging of heme from plasma; Platelet degranulation ; Defective SLCO1B1 causes hyperbilirubinemia, Rotor type (HBLRR); HDL remodeling; Defective SLCO1B3 causes hyperbilirubinemia, Rotor type (HBLRR); Transport of organic anions…	ENSG00000163631.16	Thyroid hormone synthesis	Selenium Micronutrient Network; Vitamin B12 Metabolism; Folate Metabolism	9.1803e+08	1.31973e+09	8.39759e+09	1.80909e+10	9.35502e+10	1.63375e+10			3.54512e+09	4.26595e+10	12.0333
High	P35908	SWISS-PROT:P35908 Tax_Id=9606 Gene_Symbol=KRT2 Keratin, type II cytoskeletal 2 epidermal	TRUE	91	1	cell death;cell organization and biogenesis;cell proliferation;cellular component movement;metabolic process	cytoskeleton;cytosol;membrane;nucleus	protein binding;structural molecule activity	Pf00038, Pf12128, Pf13166	3849	KRT2					255538636	1.44194e+08	5.89361e+07	4.21829e+07	4.84868e+07	1.1519e+08	Met-loss+Acetyl [N-Term]		1.5289e+08	6.86198e+07	0.448819
High	P35908v2	SWISS-PROT:P35908 Tax_Id=9606 Gene_Symbol=KRT2 Keratin, type II cytoskeletal 2 epidermal	TRUE	91	1											2.57376e+10	1.61801e+10	8.32522e+09	8.44225e+09	5.43202e+09	1.14485e+10	Met-loss+Acetyl [N-Term]		1.67477e+10	8.44093e+09	0.504007
High	A0A286YFJ8	Immunoglobulin heavy constant gamma 4 (Fragment) OS=Homo sapiens OX=9606 GN=IGHG4 PE=1 SV=1	FALSE	15	6											2.20235e+06	540179	5.96305e+06	1.44589e+07	1.14154e+08	1.71248e+07			2.90186e+06	4.85794e+07	16.7408
High	P13645	SWISS-PROT:P13645 Tax_Id=9606 Gene_Symbol=KRT10 Keratin, type I cytoskeletal 10	TRUE	65	45	metabolic process		structural molecule activity	Pf00038, Pf04111							3.07748e+10	3.27529e+10	2.30407e+10	2.31261e+10	8.51555e+09	2.62517e+10	Met-loss+Acetyl [N-Term]		2.88561e+10	1.92978e+10	0.668759
High	P02533	Keratin, type I cytoskeletal 14 OS=Homo sapiens OX=9606 GN=KRT14 PE=1 SV=4	TRUE	72	18	cell death;cell differentiation;cell organization and biogenesis;response to stimulus	cytoplasm;cytosol;nucleus	protein binding;structural molecule activity	Pf00038, Pf13514	3861	KRT14	Formation of the cornified envelope; Type I hemidesmosome assembly	ENSG00000186847.5		Corticotropin-releasing hormone signaling pathway	1.17506e+10	1.76602e+10	1.49231e+10	1.2701e+10	3.46818e+09	1.5659e+10			1.4778e+10	1.06094e+10	0.717921
High	ENSEMBL:ENSBTAP00000024146	(Bos taurus) similar to alpha-2-macroglobulin isoform 1	TRUE	91	82											6.83031e+08	1.12896e+09	1.62988e+09	2.05189e+09	1.3451e+09	1.03801e+09			1.14729e+09	1.47833e+09	1.28854
High	A0A087WTA8	Collagen alpha-2(I) chain OS=Homo sapiens OX=9606 GN=COL1A2 PE=1 SV=1	FALSE	25	25		endoplasmic reticulum	structural molecule activity	Pf01391, Pf01410				ENSG00000164692.17		miRNA targets in ECM and membrane receptors; Focal Adhesion-PI3K-Akt-mTOR-signaling pathway	8.04694e+06	1.94553e+07	1.87094e+07	2.26261e+07	7.88807e+06	1.30661e+07			1.54039e+07	1.45267e+07	0.943058
High	P13647	SWISS-PROT:P13647 Tax_Id=9606 Gene_Symbol=KRT5 Keratin, type II cytoskeletal 5	TRUE	81	48	cell death;cell organization and biogenesis;metabolic process	cytoplasm;cytosol;membrane;mitochondrion;nucleus	catalytic activity;motor activity;protein binding;structural molecule activity	Pf00038, Pf01576, Pf02994, Pf03961, Pf04111, Pf05957, Pf12128	3852	KRT5	Formation of the cornified envelope; Type I hemidesmosome assembly	ENSG00000186081.11			6.35599e+09	6.73432e+09	5.3698e+09	4.56148e+09	1.60666e+09	6.00597e+09			6.15337e+09	4.05803e+09	0.659481
High	Q6UWP8	Suprabasin OS=Homo sapiens OX=9606 GN=SBSN PE=1 SV=2	FALSE	16	14		extracellular			374897	SBSN		ENSG00000189001.10			2.37002e+07	2.65933e+07	2.78541e+07	2.41706e+07	5.91385e+06	2.54748e+07			2.60492e+07	1.85198e+07	0.710953
High	Q5T749	Keratinocyte proline-rich protein OS=Homo sapiens OX=9606 GN=KPRP PE=1 SV=1	FALSE	15	15		cytoplasm	protein binding		448834	KPRP		ENSG00000203786.6			4.94e+07	4.04654e+07	1.65345e+07	2.50147e+07	1.06932e+07	3.07023e+07			3.54666e+07	2.21367e+07	0.624156
High	P02538	SWISS-PROT:P02538 Tax_Id=9606 Gene_Symbol=KRT6A Keratin, type II cytoskeletal 6A	TRUE	80	6	cell death;cell differentiation;cell organization and biogenesis;defense response;metabolic process;regulation of biological process;response to stimulus	cytosol;membrane;nucleus	protein binding;structural molecule activity	Pf00038, Pf04111, Pf13166	3853	KRT6A	Formation of the cornified envelope	ENSG00000205420.10		Ectoderm Differentiation	2.48129e+09	1.53871e+09	1.98991e+09	1.60073e+09	3.55911e+08	2.0488e+09	Met-loss+Acetyl [N-Term]		2.0033e+09	1.33515e+09	0.666474
High	A2NUT2	Lambda-chain (AA -20 to 215) OS=Homo sapiens OX=9606 PE=1 SV=1	FALSE	12	2				Pf07654, Pf07686, Pf13927							1.52099e+07	2.52445e+07	1.01649e+08	3.49275e+08	1.76422e+09	4.07327e+08			4.73679e+07	8.40274e+08	17.7393
High	P08779	SWISS-PROT:P08779 Tax_Id=9606 Gene_Symbol=KRT16 Keratin, type I cytoskeletal 16	TRUE	61	27	cell death;cell differentiation;cell organization and biogenesis;cell proliferation;cellular component movement;defense response;regulation of biological process;response to stimulus	cytoskeleton;cytosol;nucleus	protein binding;structural molecule activity	Pf00038, Pf07888, Pf13514	3868	KRT16	Formation of the cornified envelope	ENSG00000186832.8			1.65703e+09	1.28781e+09	1.44321e+09	1.10792e+09	2.45687e+08	1.8333e+09			1.46268e+09	1.0623e+09	0.726271
High	P04259	SWISS-PROT:P04259 Tax_Id=9606 Gene_Symbol=KRT6B Keratin, type II cytoskeletal 6B	TRUE	77	2	cell death;cell organization and biogenesis;metabolic process	cytosol	catalytic activity;motor activity;protein binding;structural molecule activity	Pf00038, Pf01576, Pf04111, Pf13166	3854	KRT6B					203259743	9.37855e+07	1.27394e+08	1.27114e+08	1.83102e+07	1.29922e+08	Met-loss+Acetyl [N-Term]		1.4148e+08	9.17819e+07	0.648728
High	B2R853	cDNA, FLJ93744, highly similar to Homo sapiens keratin 6E (KRT6E), mRNA OS=Homo sapiens OX=9606 PE=2 SV=1	TRUE	73	3	cell death;cell organization and biogenesis;metabolic process	cytosol	catalytic activity;motor activity;protein binding;structural molecule activity	Pf00038, Pf01576, Pf04111, Pf13166	286887	KRT6C					4.38492e+07	8.6284e+06	2.17151e+07	1.19025e+07	3.61956e+06	1.62395e+07	Met-loss+Acetyl [N-Term]		2.47309e+07	1.05872e+07	0.428095
High	S6BGF5	IgG H chain OS=Homo sapiens OX=9606 PE=2 SV=1	FALSE	6	2				Pf07654							666043	440448	3.47216e+06	7.10824e+06	8.90034e+07	6.35487e+06			1.52622e+06	3.41555e+07	22.3792
High	A0A0C4DGN4	Zymogen granule protein 16 homolog B OS=Homo sapiens OX=9606 GN=ZG16B PE=1 SV=1	FALSE	5	5					124220	ZG16B		ENSG00000283056.1; ENSG00000162078.11			1.06666e+07	9.91299e+06	7.94867e+06	354419	3.38038e+06	6.44723e+06			9.50943e+06	3.39401e+06	0.35691
High	P02769	SWISS-PROT:P02769 (Bos taurus) Bovine serum albumin precursor	TRUE	68	63	cell communication;regulation of biological process;response to stimulus;transport	extracellular	DNA binding;metal ion binding	Pf00273	280717	ALB			Thyroid hormone synthesis		7.12541e+08	1.25758e+09	9.87369e+08	1.60796e+09	6.05794e+08	7.13567e+08			9.85831e+08	9.75773e+08	0.989797
High	Q2UVX4	SWISS-PROT:Q2UVX4 (Bos taurus) Complement C3 precursor	TRUE	98	87											1.0241e+08	2.04627e+08	2.72492e+08	3.34215e+08	9.40326e+07	1.40374e+08			1.93176e+08	1.89541e+08	0.98118
High	J3QTR3	Ubiquitin-40S ribosomal protein S27a (Fragment) OS=Homo sapiens OX=9606 GN=RPS27A PE=1 SV=1	FALSE	6	6			protein binding	Pf00240, Pf11976, Pf13019, Pf13881, Pf14560				ENSG00000143947.13			4.70176e+07	5.57526e+07	4.58206e+07	6.13981e+07	1.3774e+07	4.67374e+07			4.95302e+07	4.06365e+07	0.820438
High	A0A0X9T7T4	MS-D3 heavy chain variable region (Fragment) OS=Homo sapiens OX=9606 PE=2 SV=1	FALSE	4	2				Pf07686							978186	1.11273e+06	4.80032e+06	9.64893e+06	8.19067e+07	8.80015e+06			2.29708e+06	3.34519e+07	14.5628
High	Q86YZ3	SWISS-PROT:Q86YZ3 Tax_Id=9606 Gene_Symbol=HRNR Hornerin	TRUE	36	36	cell organization and biogenesis;development;transport	cytoplasm;cytoskeleton;extracellular;nucleus;organelle lumen	metal ion binding		388697	HRNR	Neutrophil degranulation	ENSG00000197915.5			5.85676e+08	2.00973e+08	1.75337e+08	2.02149e+08	6.51619e+07	2.60057e+08			3.20662e+08	1.75789e+08	0.548207
High	Q04695	SWISS-PROT:Q04695 Tax_Id=9606 Gene_Symbol=KRT17 Keratin, type I cytoskeletal 17	TRUE	60	26	cell death;cell organization and biogenesis;regulation of biological process;response to stimulus	cytoplasm;cytoskeleton;cytosol	protein binding;receptor activity;signal transducer activity;structural molecule activity	Pf00038, Pf07888	3872	KRT17	Formation of the cornified envelope	ENSG00000128422.15			3.86619e+08	3.77242e+08	3.3827e+08	2.32941e+08	5.29765e+07	4.55266e+08	Met-loss+Acetyl [N-Term]		3.67377e+08	2.47061e+08	0.6725
High	A0A1B0GVI3	Keratin, type I cytoskeletal 10 (Fragment) OS=Homo sapiens OX=9606 GN=KRT10 PE=1 SV=1	FALSE	4	3								ENSG00000186395.7			19984673	2.47301e+07	4.90548e+06	3.82935e+06	3.86423e+06	7.66572e+06	Acetyl [N-Term]		1.65401e+07	5.11977e+06	0.309537
High	D6RD17	Immunoglobulin J chain (Fragment) OS=Homo sapiens OX=9606 GN=JCHAIN PE=1 SV=8	FALSE	5	5				Pf15097				ENSG00000132465.10			1.97146e+06	2.54512e+06	2.40143e+06	5.11233e+06	2.21752e+07	5.3654e+06			2.306e+06	1.08843e+07	4.71999
High	P50446	SWISS-PROT:P50446 Tax_Id=10090 Gene_Symbol=Krt6a Keratin, type II cytoskeletal 6A	TRUE	46	2	cell organization and biogenesis;defense response;metabolic process;regulation of biological process;response to stimulus		catalytic activity;motor activity;structural molecule activity	Pf00038, Pf01576, Pf04111, Pf05957, Pf12128, Pf13166	16687	Krt6a	Formation of the cornified envelope	ENSMUSG00000058354.6			9.32186e+06	6.63365e+06	2.78002e+06	2.62954e+06	2.86397e+06	3.19028e+06			6.24518e+06	2.8946e+06	0.463493
High	H3BPK4	Myosin regulatory light chain 2, skeletal muscle isoform (Fragment) OS=Homo sapiens OX=9606 GN=MYLPF PE=1 SV=1	FALSE	3	3			metal ion binding	Pf00036, Pf13405, Pf13833				ENSG00000180209.11			1.99553e+07	5.0174e+06	7.18389e+06	9.10967e+06	2.0059e+06	4.82282e+06			1.07189e+07	5.3128e+06	0.49565
High	A0A1W6IYJ1	N90-VRC38.09 heavy chain variable region (Fragment) OS=Homo sapiens OX=9606 PE=2 SV=1	FALSE	2	2				Pf00047, Pf07686							347617	296324	2.11797e+06	4.09397e+06	2.71091e+07	4.60449e+06			920637	1.19359e+07	12.9648
High	A6NFX8	ADP-sugar pyrophosphatase OS=Homo sapiens OX=9606 GN=NUDT5 PE=1 SV=1	FALSE	5	5			catalytic activity	Pf00293				ENSG00000165609.12			751432	160916	281790	597430	407321	340614			398046	448455	1.12664
High	B1AN48	Small proline-rich protein 3 (Fragment) OS=Homo sapiens OX=9606 GN=SPRR3 PE=1 SV=8	FALSE	4	4				Pf02389				ENSG00000163209.14			1.97136e+06	3.09457e+06	4.00485e+06	1.31038e+07	693573	5.28965e+06			3.0236e+06	6.36235e+06	2.10423
High	O95969	Secretoglobin family 1D member 2 OS=Homo sapiens OX=9606 GN=SCGB1D2 PE=2 SV=1	FALSE	2	2		extracellular		Pf01099	10647	SCGB1D2		ENSG00000124935.3			4.81335e+06	1.35854e+07	2.04422e+07	3.19139e+07	3.71884e+06	1.75343e+07			1.2947e+07	1.77223e+07	1.36884
High	O60911	Cathepsin L2 OS=Homo sapiens OX=9606 GN=CTSV PE=1 SV=2	FALSE	5	5	cell communication;cell death;cell differentiation;cell organization and biogenesis;metabolic process;regulation of biological process;response to stimulus	cytoplasm;extracellular;organelle lumen;vacuole	catalytic activity;protein binding	Pf00112, Pf08246	1515	CTSL2; CTSV	RUNX1 regulates transcription of genes involved in differentiation of keratinocytes; Assembly of collagen fibrils and other multimeric structures; Endosomal/Vacuolar pathway; Activation of Matrix Metalloproteinases; MHC class II antigen presentation; Trafficking and processing of endosomal TLR	ENSG00000136943.10	Apoptosis; Lysosome	Endochondral Ossification	8.24458e+06	1.27527e+07	6.63506e+06	3.59822e+06	2.5551e+06	6.38178e+06			9.21077e+06	4.17837e+06	0.453639
High	Q6IFX2	SWISS-PROT:Q6IFX2 Tax_Id=10090 Gene_Symbol=Krt42 Keratin, type I cytoskeletal 42	TRUE	35	2		cytoplasm	structural molecule activity	Pf00038, Pf04156, Pf08317, Pf13166, Pf13514	68239	Krt42		ENSMUSG00000053654.7			1.0405e+07	822976	2.20499e+06	5.89281e+06	3.98629e+06	1.92377e+06			4.47764e+06	3.93429e+06	0.878652
High	P19013	Keratin, type II cytoskeletal 4 OS=Homo sapiens OX=9606 GN=KRT4 PE=1 SV=4	TRUE	46	28	cell death;cell differentiation;cell organization and biogenesis;regulation of biological process	cell surface;cytoskeleton;cytosol;nucleus	protein binding;structural molecule activity	Pf00038, Pf10234, Pf13166	3851	KRT4	Formation of the cornified envelope				1.30164e+09	4.90856e+08	1.50656e+08	2.00178e+08	5.93317e+07	4.00947e+08			6.47716e+08	2.20152e+08	0.33989
High	V9HWB4	Epididymis secretory sperm binding protein Li 89n OS=Homo sapiens OX=9606 GN=HEL-S-89n PE=2 SV=1	FALSE	18	16	cell communication;cell death;cell differentiation;cell organization and biogenesis;metabolic process;regulation of biological process;response to stimulus;transport	cell surface;cytoplasm;endoplasmic reticulum;membrane;mitochondrion;nucleus;organelle lumen	catalytic activity;metal ion binding;nucleotide binding;protein binding	Pf00012, Pf01968, Pf06723	3309	HSPA5	Platelet degranulation ; PERK regulates gene expression; ATF6 (ATF6-alpha) activates chaperone genes; Antigen Presentation: Folding, assembly and peptide loading of class I MHC; Regulation of HSF1-mediated heat shock response; IRE1alpha activates chaperones	ENSG00000044574.7	Thyroid hormone synthesis; Prion diseases; Antigen processing and presentation; Protein export; Protein processing in endoplasmic reticulum	Parkin-Ubiquitin Proteasomal System pathway; Apoptosis-related network due to altered Notch3 in ovarian cancer; Photodynamic therapy-induced unfolded protein response; MAPK Signaling Pathway	1.45752e+07	1.94571e+07	1.83348e+07	1.88958e+07	3.79409e+06	1.7231e+07			1.74557e+07	1.3307e+07	0.762327
High	P21796	Voltage-dependent anion-selective channel protein 1 OS=Homo sapiens OX=9606 GN=VDAC1 PE=1 SV=2	FALSE	8	8	cell communication;cell death;cell differentiation;defense response;metabolic process;regulation of biological process;response to stimulus;transport	membrane;mitochondrion;nucleus	protein binding;transporter activity	Pf01459	7416	VDAC1	Mitochondrial calcium ion transport; Ub-specific processing proteases; Mitochondrial protein import; Pink/Parkin Mediated Mitophagy	ENSG00000213585.10	Calcium signaling pathway; cGMP-PKG signaling pathway; Parkinson's disease; Huntington's disease; NOD-like receptor signaling pathway; Influenza A; HTLV-I infection		8.51412e+06	3.82941e+06	2.57468e+06	3.09368e+06	2.39534e+06	3.53786e+06			4.97274e+06	3.00896e+06	0.605092
High	Q7Z794	Keratin, type II cytoskeletal 1b OS=Homo sapiens OX=9606 GN=KRT77 PE=1 SV=3	TRUE	41	30	cell death;cell organization and biogenesis	cytoskeleton;cytosol	structural molecule activity	Pf00038, Pf03962, Pf13166, Pf14817	374454	KRT77	Formation of the cornified envelope	ENSG00000189182.9			9.79391e+08	4.5501e+08	5.11169e+08	2.84054e+08	1.97218e+08	3.7574e+08	Met-loss+Acetyl [N-Term]		6.48523e+08	2.85671e+08	0.440494
High	A0A0G2JLB3	Glucosylceramidase OS=Homo sapiens OX=9606 GN=GBA PE=1 SV=1	FALSE	7	7	cell communication;cell death;cell organization and biogenesis;metabolic process;regulation of biological process;response to stimulus	membrane;organelle lumen	catalytic activity;protein binding	Pf02055	2629	GBA		ENSG00000262446.5			1.24901e+07	4.77688e+06	5.86995e+06	7.12881e+06	705505	3.89394e+06			7.71232e+06	3.90942e+06	0.506906
High	Q5D862	SWISS-PROT:Q5D862 Tax_Id=9606 Gene_Symbol=FLG2 Filaggrin-2	TRUE	35	35	transport	cytoplasm;extracellular;nucleus	metal ion binding;structural molecule activity		388698	FLG2	Neutrophil degranulation	ENSG00000143520.6			1.64011e+08	1.32162e+08	9.25238e+07	7.74302e+07	3.78792e+07	1.27154e+08			1.29566e+08	8.0821e+07	0.623785
High	P06702	Protein S100-A9 OS=Homo sapiens OX=9606 GN=S100A9 PE=1 SV=1	FALSE	12	12	cell communication;cell death;cellular component movement;defense response;metabolic process;regulation of biological process;response to stimulus;transport	cytoplasm;cytoskeleton;cytosol;extracellular;membrane;nucleus;organelle lumen	antioxidant activity;catalytic activity;metal ion binding;protein binding;signal transducer activity	Pf00036, Pf01023, Pf13499, Pf13833	6280	S100A9	Neutrophil degranulation; Metal sequestration by antimicrobial proteins; Regulation of TLR by endogenous ligand	ENSG00000163220.10		IL1 and megakaryocytes in obesity	8.74243e+07	8.49388e+07	5.50184e+07	1.04197e+08	1.41579e+07	6.38663e+07			7.57938e+07	6.07404e+07	0.801389
High	P02452	Collagen alpha-1(I) chain OS=Homo sapiens OX=9606 GN=COL1A1 PE=1 SV=5	FALSE	31	8	cell communication;cell differentiation;cell organization and biogenesis;cellular component movement;coagulation;metabolic process;regulation of biological process;response to stimulus;transport	cytoplasm;endoplasmic reticulum;extracellular;Golgi;organelle lumen	metal ion binding;protein binding;structural molecule activity	Pf00093, Pf01391, Pf01410	1277	COL1A1	Collagen degradation; Integrin cell surface interactions; MET activates PTK2 signaling; Crosslinking of collagen fibrils; Anchoring fibril formation; Platelet Adhesion to exposed collagen; Scavenging by Class A Receptors; Syndecan interactions; GP1b-IX-V activation signalling; ECM proteoglycans; RUNX2 regulates osteoblast differentiation; Platelet Aggregation (Plug Formation); Immunoregulatory in…		Focal adhesion; ECM-receptor interaction; Amoebiasis; PI3K-Akt signaling pathway; Protein digestion and absorption; Platelet activation; AGE-RAGE signaling pathway in diabetic complications	Focal Adhesion; Osteoblast Signaling; Focal Adhesion-PI3K-Akt-mTOR-signaling pathway; miR-509-3p alteration of YAP1/ECM axis; Inflammatory Response Pathway; Senescence and Autophagy in Cancer	1.17664e+07	3.89618e+07	1.30901e+08	2.15388e+08	1.23116e+09	2.02014e+08			6.0543e+07	5.49522e+08	9.07655
High	P13646-1	SWISS-PROT:P13646-1 Tax_Id=9606 Gene_Symbol=KRT13 Isoform 1 of Keratin, type I cytoskeletal 13	TRUE	33	10	cell death;cell organization and biogenesis;response to stimulus	cytoskeleton;cytosol;nucleus	protein binding;structural molecule activity	Pf00038	3860	KRT13					3.28747e+08	8.14845e+07	1.85828e+08	5.16251e+08	8.51103e+07	1.28082e+08			1.98686e+08	2.43148e+08	1.22378
High	E7EN89	Toll interacting protein, isoform CRA_b OS=Homo sapiens OX=9606 GN=TOLLIP PE=1 SV=2	FALSE	3	3	cell communication;cell differentiation;defense response;metabolic process;regulation of biological process;response to stimulus;transport	cytoplasm;cytosol;extracellular;organelle lumen	protein binding;signal transducer activity	Pf00168, Pf02845	54472	TOLLIP		ENSG00000078902.15		Regulation of toll-like receptor signaling pathway; IL-1 signaling pathway; Structural Pathway of Interleukin 1 (IL-1); Toll-like Receptor Signaling; Toll-like receptor signaling pathway	3.56139e+06	2.98164e+06	1.6924e+06	1.08625e+06	199002	1.49124e+06			2.74514e+06	925495	0.337139
High	B2R5R1	cDNA, FLJ92578, highly similar to Homo sapiens glycoprotein (transmembrane) nmb (GPNMB), mRNA OS=Homo sapiens OX=9606 PE=2 SV=1	FALSE	2	2	cell communication;cell differentiation;regulation of biological process;response to stimulus	membrane	protein binding	Pf00801	10457	GPNMB					6.91521e+06	3.16851e+06	1.49509e+06	1.24983e+06	481214	1.41383e+06			3.8596e+06	1.04829e+06	0.271606
High	Q0IIK2	TREMBL:Q0IIK2 (Bos taurus) Transferrin	TRUE	49	45	cellular homeostasis;transport		metal ion binding;transporter activity	Pf00405, Pf12974	280705	TF			Mineral absorption; HIF-1 signaling pathway		4.38507e+07	6.722e+07	4.38301e+07	7.52188e+07	1.92731e+07	3.69579e+07			5.16336e+07	4.38166e+07	0.848607
High	V9HWC2	Epididymis secretory sperm binding protein Li 67p OS=Homo sapiens OX=9606 GN=HEL-S-67p PE=2 SV=1	FALSE	6	6	cell communication;cell organization and biogenesis;defense response;metabolic process;regulation of biological process;response to stimulus;transport	chromosome;cytoplasm;cytosol;endoplasmic reticulum;membrane;mitochondrion;nucleus;organelle lumen	antioxidant activity;catalytic activity;DNA binding;enzyme regulator activity;metal ion binding;protein binding;RNA binding	Pf01965, Pf13278	11315	PARK7		ENSG00000116288.12	Parkinson's disease	Androgen receptor signaling pathway; Synaptic Vesicle Pathway; Parkinsons Disease Pathway	1.04305e+06	2.70901e+06	3.34967e+06	1.98512e+06	291827	1.21191e+06			2.36725e+06	1.16295e+06	0.491268
High	Q6KB66-1	SWISS-PROT:Q6KB66-1 Tax_Id=9606 Gene_Symbol=KRT80 Isoform 1 of Keratin, type II cytoskeletal 80	TRUE	41	39	cell death;regulation of biological process;transport	cytoplasm;cytoskeleton;cytosol	protein binding;structural molecule activity;transporter activity	Pf00038, Pf01496, Pf05557, Pf12128, Pf13166	144501	KRT80	Formation of the cornified envelope	ENSG00000167767.13			1.40296e+08	1.14085e+08	1.11912e+08	7.31969e+07	3.48936e+07	9.96373e+07			1.22098e+08	6.92426e+07	0.567109
High	V9HW22	Epididymis luminal protein 33 OS=Homo sapiens OX=9606 GN=HEL-S-72p PE=2 SV=1	FALSE	15	5	cell communication;cell organization and biogenesis;metabolic process;regulation of biological process;response to stimulus;transport	cytoplasm;cytosol;endosome;extracellular;membrane;nucleus;organelle lumen;spliceosomal complex	catalytic activity;nucleotide binding;protein binding;RNA binding	Pf00012, Pf02463, Pf06723	3312	HSPA8	Protein methylation; Clathrin-mediated endocytosis; Regulation of HSF1-mediated heat shock response; Golgi Associated Vesicle Biogenesis; GABA synthesis, release, reuptake and degradation; Lysosome Vesicle Biogenesis; CHL1 interactions; AUF1 (hnRNP D0) binds and destabilizes mRNA; Attenuation phase; Neutrophil degranulation; mRNA Splicing - Major Pathway; Interleukin-4 and 13 signaling; HSP90 cha…	ENSG00000109971.13	Epstein-Barr virus infection; Estrogen signaling pathway; Toxoplasmosis; Spliceosome; Endocytosis; Antigen processing and presentation; Influenza A; Protein processing in endoplasmic reticulum; Legionellosis; Measles; MAPK signaling pathway; Longevity regulating pathway - multiple species	Parkin-Ubiquitin Proteasomal System pathway; MAPK Signaling Pathway; Exercise-induced Circadian Regulation	14806702	1.84024e+07	1.80749e+07	3.17941e+07	3.70433e+07	2.47084e+07			1.70946e+07	3.11819e+07	1.82408
High	P10599	Thioredoxin OS=Homo sapiens OX=9606 GN=TXN PE=1 SV=3	FALSE	8	8	cell communication;cell proliferation;cellular component movement;cellular homeostasis;metabolic process;regulation of biological process;response to stimulus;transport	cytoplasm;cytosol;extracellular;mitochondrion;nucleus	antioxidant activity;catalytic activity;protein binding;RNA binding	Pf00085, Pf00462, Pf13098, Pf13899, Pf13905	7295	TXN	Interconversion of nucleotide di- and triphosphates; Protein repair; TP53 Regulates Metabolic Genes; The NLRP3 inflammasome; Oxidative Stress Induced Senescence; Detoxification of Reactive Oxygen Species	ENSG00000136810.12	NOD-like receptor signaling pathway	Selenium Micronutrient Network; TNF alpha Signaling Pathway; NRF2 pathway; VEGFA-VEGFR2 Signaling Pathway	7.36019e+07	7.94939e+07	8.72861e+07	5.88608e+07	3.17764e+07	7.89679e+07			8.01273e+07	5.6535e+07	0.705566
High	V9HWE9	Epididymis secretory protein Li 22 OS=Homo sapiens OX=9606 GN=HEL-S-22 PE=2 SV=1	FALSE	5	5	cell communication;cell proliferation;metabolic process;regulation of biological process;response to stimulus;transport	cytoplasm;cytosol;extracellular;membrane;mitochondrion;nucleus;organelle lumen	antioxidant activity;catalytic activity;enzyme regulator activity;protein binding	Pf00043, Pf02798, Pf14497	2950	GSTP1	Glutathione conjugation; Neutrophil degranulation; Detoxification of Reactive Oxygen Species	ENSG00000084207.15	Chemical carcinogenesis; Pathways in cancer; Drug metabolism - cytochrome P450; Metabolism of xenobiotics by cytochrome P450; Platinum drug resistance; Prostate cancer; Glutathione metabolism	NRF2 pathway; Photodynamic therapy-induced NFE2L2 (NRF2) survival signaling; Exercise-induced Circadian Regulation; Arachidonate Epoxygenase / Epoxide Hydrolase; Metapathway biotransformation	4.33752e+06	3.55379e+06	2.51836e+06	9.74288e+06	1.47072e+06	2.25701e+06	Met-loss [N-Term]		3.46989e+06	4.4902e+06	1.29405
High	Q9TRI1	TREMBL:Q9TRI1 (Bos taurus) similar to inter-alpha-trypsin inhibitor heavy chain2	TRUE	34	24											1.48835e+07	7.39771e+07	1.29935e+08	1.54072e+08	4.4836e+07	7.60197e+07			7.29317e+07	9.16425e+07	1.25655
High	P29508	Serpin B3 OS=Homo sapiens OX=9606 GN=SERPINB3 PE=1 SV=2	FALSE	32	14	cell communication;regulation of biological process;transport	cytoplasm;extracellular;nucleus;organelle lumen	enzyme regulator activity;protein binding;receptor activity	Pf00079	6317	SERPINB3	Neutrophil degranulation	ENSG00000057149.15	Amoebiasis		1.22161e+08	1.14435e+08	1.15504e+08	1.11791e+08	2.44921e+07	8.75659e+07			1.17367e+08	7.46162e+07	0.635753
High	A8K865	cDNA FLJ75789, highly similar to Homo sapiens synaptophysin-like 1 (SYPL1), transcript variant 1, mRNA OS=Homo sapiens OX=9606 PE=2 SV=1	FALSE	2	2	cell communication;transport	membrane	transporter activity	Pf01284	6856	SYPL1					7.15452e+06	3.89284e+06	2.743e+06	2.16749e+06	1.20965e+06	2.71438e+06			4.59679e+06	2.03051e+06	0.441723
High	Q8N1N4	Keratin, type II cytoskeletal 78 OS=Homo sapiens OX=9606 GN=KRT78 PE=1 SV=2	FALSE	51	46	cell death	cytosol	structural molecule activity	Pf00038, Pf12128, Pf13166	196374	KRT78	Formation of the cornified envelope	ENSG00000170423.12			3.69241e+08	2.30483e+08	1.97839e+08	1.61186e+08	7.47452e+07	1.90389e+08	Met-loss+Acetyl [N-Term]		2.65854e+08	1.42107e+08	0.534529
High	Q9Z2K1	SWISS-PROT:Q9Z2K1 Tax_Id=10090 Gene_Symbol=Krt16 Keratin, type I cytoskeletal 16	TRUE	20	1	cell differentiation;cell organization and biogenesis;cellular component movement;defense response;regulation of biological process;response to stimulus	cytoskeleton;nucleus	protein binding;structural molecule activity	Pf00038, Pf13514	16666	Krt16	Formation of the cornified envelope	ENSMUSG00000053797.10				1.07978e+06	1.28746e+06	399431		442165			1.18362e+06	420798	0.355518
High	Q8TC04	Keratin 23 (Histone deacetylase inducible) OS=Homo sapiens OX=9606 GN=KRT23 PE=2 SV=1	FALSE	26	22	cell death	cytosol	structural molecule activity	Pf00038	25984	KRT23					5.01441e+08	8.4965e+08	3.45705e+08	5.92753e+08	1.00892e+08	5.87414e+08			5.65599e+08	4.2702e+08	0.754988
High	P12035	Keratin, type II cytoskeletal 3 OS=Homo sapiens OX=9606 GN=KRT3 PE=1 SV=3	TRUE	29	4	cell death;cell differentiation;cell organization and biogenesis	cytosol	structural molecule activity	Pf00038	3850	KRT3	Formation of the cornified envelope	ENSG00000186442.7			3.75067e+07	2.46074e+07	6.36827e+06	1.79967e+07	3.77494e+06	3.36184e+07			2.28274e+07	1.84634e+07	0.808823
High	ENSEMBL:ENSBTAP00000038253	(Bos taurus) 63 kDa protein	TRUE	25	4											1.49722e+09	1.47132e+09	7.86641e+08	8.24029e+08	3.78289e+08	1.16656e+09			1.25173e+09	7.89626e+08	0.630829
High	Q96QA5	Gasdermin-A OS=Homo sapiens OX=9606 GN=GSDMA PE=1 SV=4	FALSE	16	16	cell death	cytoplasm;cytosol;membrane		Pf04598	284110	GSDMA		ENSG00000167914.11			1.22475e+08	7.46687e+07	5.03371e+07	4.92667e+07	2.41148e+07	5.54277e+07	Met-loss+Acetyl [N-Term]		8.24936e+07	4.29364e+07	0.520481
High	Q8BGZ7	TREMBL:Q8BGZ7;Q99MH7 Tax_Id=10090 Gene_Symbol=Krt75 10 days neonate skin cDNA, RIKEN full-length enriched library, clone:4732475I03 product:CYTOKERATIN homolog	TRUE	25	3	cell differentiation;metabolic process;transport		catalytic activity;motor activity;protein binding;structural molecule activity;transporter activity	Pf00012, Pf00038, Pf01496, Pf01576, Pf04111, Pf04156, Pf09728, Pf13166	109052	Krt75	Formation of the cornified envelope	ENSMUSG00000022986.5			1.63432e+07	2.01062e+07	2.50917e+06	1.0753e+07	8.29011e+06	1.66318e+07			1.29862e+07	1.18916e+07	0.915713
High	A8K6T3	cDNA FLJ78674, highly similar to Homo sapiens desmocollin type 4 OS=Homo sapiens OX=9606 PE=2 SV=1	FALSE	11	11	cell death	cytoskeleton;membrane	metal ion binding	Pf00028, Pf01049, Pf08758	1825	DSC3					1.64313e+07	1.96939e+07	2.43688e+07	1.78483e+07	5.43187e+06	2.15906e+07			2.01646e+07	1.49569e+07	0.74174
High	P47929	Galectin-7 OS=Homo sapiens OX=9606 GN=LGALS7 PE=1 SV=2	FALSE	11	11	cell death	cytoplasm;extracellular;nucleus		Pf00337	3963; 653499	LGALS7; LGALS7B		ENSG00000282902.1; ENSG00000283082.1; ENSG00000205076.4; ENSG00000178934.4			3.15364e+07	3.45314e+07	1.8879e+07	2.46818e+07	4.31696e+06	1.89013e+07			2.83156e+07	1.59667e+07	0.563883
High	Q01546	SWISS-PROT:Q01546 Tax_Id=9606 Gene_Symbol=KRT76 Keratin, type II cytoskeletal 2 oral	TRUE	28	8	cell death;cell organization and biogenesis	cytosol;nucleus	structural molecule activity	Pf00038, Pf11559	51350	KRT76					1.35721e+08	6.13557e+07	7.45306e+07	6.00772e+07	2.58103e+07	1.03893e+08			9.05357e+07	6.32601e+07	0.698731
High	B0AZN7	cDNA, FLJ79477, highly similar to Protein-glutamine gamma-glutamyltransferase K(EC 2.3.2.13) OS=Homo sapiens OX=9606 PE=2 SV=1	FALSE	29	29	cell death;cell differentiation;cell organization and biogenesis;metabolic process;regulation of biological process	cytoskeleton;cytosol;membrane	catalytic activity;metal ion binding;protein binding	Pf00868, Pf00927, Pf01841	7051	TGM1					8.61847e+07	5.07005e+07	2.86103e+07	2.90243e+07	1.29277e+07	3.40152e+07			5.51652e+07	2.53224e+07	0.459029
High	P15924	Desmoplakin OS=Homo sapiens OX=9606 GN=DSP PE=1 SV=3	FALSE	215	215	cell death;cell differentiation;cell organization and biogenesis;metabolic process;regulation of biological process;response to stimulus;transport	cytoplasm;cytoskeleton;membrane;nucleus	catalytic activity;motor activity;protein binding;RNA binding;structural molecule activity	Pf00038, Pf00681, Pf01540, Pf01576, Pf02463, Pf04111, Pf04156, Pf05483, Pf05557, Pf05622, Pf06008, Pf06160, Pf06637, Pf07888, Pf10174, Pf12072, Pf12128, Pf13166	1832	DSP	Apoptotic cleavage of cell adhesion proteins; Formation of the cornified envelope; Neutrophil degranulation	ENSG00000096696.13	Arrhythmogenic right ventricular cardiomyopathy (ARVC)	Arrhythmogenic Right Ventricular Cardiomyopathy; Lung fibrosis	6.95879e+08	6.7018e+08	7.13665e+08	5.77609e+08	1.44211e+08	6.9259e+08			6.93241e+08	4.7147e+08	0.680095
High	B2CIS9	Caspase 14, apoptosis-related cysteine peptidase OS=Homo sapiens OX=9606 GN=CASP14 PE=2 SV=1	FALSE	28	28	cell death;cell differentiation;metabolic process	cytoplasm;cytosol;nucleus	catalytic activity;protein binding	Pf00656	23581	CASP14	Formation of the cornified envelope	ENSG00000105141.5			2.279e+08	2.52651e+08	1.9863e+08	2.10545e+08	6.78578e+07	2.19622e+08			2.26394e+08	1.66008e+08	0.733273
High	P22528	Cornifin-B OS=Homo sapiens OX=9606 GN=SPRR1B PE=1 SV=2	FALSE	4	4	cell death;cell differentiation;metabolic process	cytoplasm;cytoskeleton;cytosol	protein binding;structural molecule activity		6699	SPRR1B	Formation of the cornified envelope	ENSG00000169469.8			7.5975e+06	2.01565e+06	2.93212e+06	2.74324e+06	388702	5.14448e+06			4.18176e+06	2.75881e+06	0.659724
High	P01040	Cystatin-A OS=Homo sapiens OX=9606 GN=CSTA PE=1 SV=1	FALSE	9	9	cell death;cell differentiation;metabolic process;regulation of biological process	cytoplasm;cytoskeleton;cytosol	enzyme regulator activity;protein binding;structural molecule activity	Pf00031	1475	CSTA	Formation of the cornified envelope	ENSG00000121552.3			6.53511e+07	6.63253e+07	5.45182e+07	9.18946e+07	2.04588e+07	5.0807e+07	Met-loss [N-Term]; Acetyl [N-Term]		6.20649e+07	5.43868e+07	0.87629
High	A0A1U9X8X5	CDSN OS=Homo sapiens OX=9606 PE=4 SV=1	FALSE	9	9	cell death;cell differentiation;regulation of biological process	cytoskeleton;membrane	protein binding		1041	CDSN					3.26807e+07	5.1e+07	5.73821e+07	4.83906e+07	1.29908e+07	5.562e+07			4.70209e+07	3.90005e+07	0.829428
High	P35527	Keratin, type I cytoskeletal 9 OS=Homo sapiens OX=9606 GN=KRT9 PE=1 SV=3	FALSE	84	83	cell death;cell organization and biogenesis	cytosol;membrane;nucleus	structural molecule activity	Pf00038, Pf13166	3857	KRT9	Formation of the cornified envelope	ENSG00000171403.9			3.04195e+10	3.06032e+10	3.98406e+10	2.50719e+10	8.92314e+09	2.97276e+10			3.36211e+10	2.12409e+10	0.631773
High	P10909	Clusterin OS=Homo sapiens OX=9606 GN=CLU PE=1 SV=1	FALSE	13	13	cell death;cell organization and biogenesis;cell proliferation;defense response;metabolic process;regulation of biological process;response to stimulus;transport	cell surface;cytoplasm;cytosol;endoplasmic reticulum;extracellular;Golgi;membrane;mitochondrion;nucleus;organelle lumen	catalytic activity;protein binding	Pf01093	1191	CLU	Platelet degranulation ; Terminal pathway of complement; Antimicrobial peptides; Regulation of Complement cascade	ENSG00000120885.21	Complement and coagulation cascades	Complement and Coagulation Cascades	2.99248e+06	1.47541e+06	6.59369e+06	1.42711e+07	1.12255e+08	1.60395e+07			3.68719e+06	4.75218e+07	12.8883
High	A0A0S2Z487	Junction plakoglobin isoform 1 (Fragment) OS=Homo sapiens OX=9606 GN=JUP PE=2 SV=1	FALSE	44	38	cell death;cell organization and biogenesis;cellular component movement;regulation of biological process;response to stimulus;transport	cytoplasm;cytoskeleton;cytosol;extracellular;membrane;nucleus;organelle lumen	protein binding;signal transducer activity;structural molecule activity	Pf00514	3728	JUP	Adherens junctions interactions; Neutrophil degranulation; Formation of the cornified envelope; VEGFR2 mediated vascular permeability	ENSG00000173801.16	Transcriptional misregulation in cancer; Arrhythmogenic right ventricular cardiomyopathy (ARVC); Pathways in cancer; Acute myeloid leukemia	Arrhythmogenic Right Ventricular Cardiomyopathy; Corticotropin-releasing hormone signaling pathway; Ectoderm Differentiation	2.06577e+08	1.60028e+08	2.28468e+08	1.40939e+08	6.22756e+07	1.5768e+08			1.98357e+08	1.20298e+08	0.606473
High	P15497	SWISS-PROT:P15497 (Bos taurus) Apolipoprotein A-I precursor	TRUE	32	31	cell organization and biogenesis;cell proliferation;cellular component movement;metabolic process;regulation of biological process;response to stimulus;transport	extracellular	enzyme regulator activity;protein binding;transporter activity	Pf01442	281631	APOA1	HDL assembly; Scavenging of heme from plasma; Scavenging by Class B Receptors; ABC transporters in lipid homeostasis; HDL clearance; HDL remodeling; Post-translational protein phosphorylation; Chylomicron assembly; Retinoid metabolism and transport; Regulation of Insulin-like Growth Factor (IGF) transport and uptake by Insulin-like Growth Factor Binding Proteins (IGFBPs); Signaling by GPCR; Chylo…	ENSBTAG00000002258.2	Fat digestion and absorption; African trypanosomiasis; Vitamin digestion and absorption; PPAR signaling pathway	Statin Pathway; Folate Metabolism; Vitamin B12 Metabolism; Selenium Micronutrient Network; PPAR Alpha Pathway	4.65179e+07	6.30381e+07	6.5096e+07	7.86897e+07	3.51689e+07	5.3012e+07			5.82174e+07	5.56235e+07	0.955446
High	P04406	Glyceraldehyde-3-phosphate dehydrogenase OS=Homo sapiens OX=9606 GN=GAPDH PE=1 SV=3	FALSE	24	21	cell death;cell organization and biogenesis;defense response;metabolic process;regulation of biological process;response to stimulus	cytoplasm;cytoskeleton;cytosol;membrane;nucleus	catalytic activity;enzyme regulator activity;nucleotide binding;protein binding	Pf00044, Pf02800	2597	GAPDH	Gluconeogenesis; Glycolysis	ENSG00000111640.14	Alzheimer's disease; Biosynthesis of amino acids; Carbon metabolism; Glycolysis / Gluconeogenesis; HIF-1 signaling pathway; Metabolic pathways	Cori Cycle; Alzheimers Disease; Glycolysis and Gluconeogenesis; Sudden Infant Death Syndrome (SIDS) Susceptibility Pathways	2.77327e+08	1.78617e+08	1.47508e+08	1.47e+08	5.09035e+07	1.38306e+08			2.01151e+08	1.1207e+08	0.557143
High	P01034	Cystatin-C OS=Homo sapiens OX=9606 GN=CST3 PE=1 SV=1	FALSE	2	2	cell death;cell organization and biogenesis;defense response;metabolic process;regulation of biological process;response to stimulus;transport	cytoplasm;endoplasmic reticulum;endosome;extracellular;membrane;organelle lumen;vacuole	enzyme regulator activity;protein binding	Pf00031	1471	CST3	Post-translational protein phosphorylation; Regulation of Insulin-like Growth Factor (IGF) transport and uptake by Insulin-like Growth Factor Binding Proteins (IGFBPs); Neutrophil degranulation; Amyloid fiber formation	ENSG00000101439.8	Salivary secretion		1.69544e+06	832060	558622	1.02022e+06	2.67947e+06	550996			1.02871e+06	1.4169e+06	1.37735
High	Q13835	Plakophilin-1 OS=Homo sapiens OX=9606 GN=PKP1 PE=1 SV=2	FALSE	17	17	cell death;cell organization and biogenesis;development;regulation of biological process;response to stimulus;transport	cytoskeleton;membrane;nucleus	protein binding;signal transducer activity;structural molecule activity	Pf00514	5317	PKP1	Apoptotic cleavage of cell adhesion proteins; Formation of the cornified envelope; Neutrophil degranulation	ENSG00000081277.12			1.57427e+07	1.53159e+07	1.40834e+07	1.28588e+07	3.15697e+06	1.95872e+07			1.50473e+07	1.18677e+07	0.78869
High	P04259	Keratin, type II cytoskeletal 6B OS=Homo sapiens OX=9606 GN=KRT6B PE=1 SV=5	FALSE	75	4	cell death;cell organization and biogenesis;metabolic process	cytosol	catalytic activity;motor activity;protein binding;structural molecule activity	Pf00038, Pf01576, Pf04111, Pf13166	3854	KRT6B	Formation of the cornified envelope	ENSG00000185479.5			1.0209e+08	3.91421e+07	4.9754e+07	4.26001e+07	5.11404e+06	5.30736e+07	Met-loss+Acetyl [N-Term]		6.36622e+07	3.35959e+07	0.527722
High	Q3TTY5	SWISS-PROT:Q3TTY5 Tax_Id=10090 Gene_Symbol=Krt2 Keratin, type II cytoskeletal 2 epidermal	TRUE	25	5	cell organization and biogenesis;cell proliferation;cellular component movement;metabolic process	cytoskeleton;membrane;nucleus	protein binding;structural molecule activity	Pf00038, Pf13166	16681	Krt2	Formation of the cornified envelope	ENSMUSG00000064201.8			2.26879e+07	4.23041e+07	1.15379e+07	2.04411e+07	4.75065e+06	2.9161e+07			2.55099e+07	1.81176e+07	0.710216
High	P06396	Gelsolin OS=Homo sapiens OX=9606 GN=GSN PE=1 SV=1	FALSE	25	10	cell death;cell organization and biogenesis;metabolic process;regulation of biological process;response to stimulus;transport	cytoplasm;cytoskeleton;cytosol;extracellular;membrane;nucleus;organelle lumen	metal ion binding;protein binding	Pf00626	2934	GSN	Neutrophil degranulation; Caspase-mediated cleavage of cytoskeletal proteins; Amyloid fiber formation	ENSG00000148180.19	Viral carcinogenesis; Fc gamma R-mediated phagocytosis; Regulation of actin cytoskeleton	Regulation of Actin Cytoskeleton; Senescence and Autophagy in Cancer	9.47685e+06	1.3013e+07	2.51628e+07	3.79035e+07	1.24523e+08	2.51334e+07			1.58842e+07	6.25201e+07	3.93598
High	P53634	Dipeptidyl peptidase 1 OS=Homo sapiens OX=9606 GN=CTSC PE=1 SV=2	FALSE	3	3	cell death;cell organization and biogenesis;metabolic process;regulation of biological process;response to stimulus;transport	endoplasmic reticulum;extracellular;Golgi;membrane;organelle lumen;vacuole	catalytic activity;enzyme regulator activity;protein binding	Pf00112, Pf03051, Pf08773	1075	CTSC	Neutrophil degranulation; MHC class II antigen presentation; Cargo concentration in the ER; COPII (Coat Protein 2) Mediated Vesicle Transport	ENSG00000109861.15	Lysosome; Apoptosis		1.61945e+06	1.235e+06	1.97835e+06	1.72169e+06	320713	1.48842e+06			1.61093e+06	1.17694e+06	0.730596
High	A0A024R580	Calpain 1, (Mu/I) large subunit, isoform CRA_a OS=Homo sapiens OX=9606 GN=CAPN1 PE=3 SV=1	FALSE	17	17	cell death;cell organization and biogenesis;metabolic process;regulation of biological process;transport	cytosol;extracellular;membrane;mitochondrion;vacuole	catalytic activity;metal ion binding;protein binding	Pf00648, Pf01067, Pf13833	823	CAPN1				Integrin-mediated Cell Adhesion; Focal Adhesion	1.95322e+07	1.99186e+07	1.27784e+07	1.39736e+08	1.12387e+07	1.57377e+08			1.74097e+07	1.02784e+08	5.90381
High	ENSEMBL:ENSBTAP00000007350	(Bos taurus) similar to Complement C4-A precursor	TRUE	37	6											648764	2.00288e+07	2.54827e+07	3.31086e+07	7.80001e+06	1.18572e+07			1.53868e+07	1.75886e+07	1.1431
High	V9HWB8	Pyruvate kinase OS=Homo sapiens OX=9606 GN=HEL-S-30 PE=1 SV=1	FALSE	26	26	cell death;cell organization and biogenesis;metabolic process;response to stimulus;transport	cytoplasm;cytosol;extracellular;mitochondrion;nucleus;organelle lumen	catalytic activity;metal ion binding;nucleotide binding;protein binding;RNA binding	Pf00224, Pf02887	5315	PKM	Glycolysis; Neutrophil degranulation	ENSG00000067225.17	Central carbon metabolism in cancer; Biosynthesis of amino acids; Type II diabetes mellitus; Carbon metabolism; Glycolysis / Gluconeogenesis; Pyruvate metabolism; Metabolic pathways; Glucagon signaling pathway; Purine metabolism; Viral carcinogenesis	Photodynamic therapy-induced HIF-1 survival signaling; Amino Acid metabolism; Glycolysis and Gluconeogenesis	9.14053e+07	4.61241e+07	4.58713e+07	7.57668e+07	8.94423e+06	3.05014e+07			6.11336e+07	3.84041e+07	0.628201
High	Q02413	Desmoglein-1 OS=Homo sapiens OX=9606 GN=DSG1 PE=1 SV=2	FALSE	39	39	cell death;cell organization and biogenesis;regulation of biological process;response to stimulus;transport	cytoskeleton;cytosol;membrane	metal ion binding;protein binding	Pf00028, Pf01049	1828	DSG1	Apoptotic cleavage of cell adhesion proteins; Formation of the cornified envelope; Neutrophil degranulation	ENSG00000134760.5	Staphylococcus aureus infection		2.22296e+08	2.59767e+08	2.90825e+08	2.61149e+08	5.97086e+08	2.90956e+08			2.57629e+08	3.83064e+08	1.48688
High	P05109	Protein S100-A8 OS=Homo sapiens OX=9606 GN=S100A8 PE=1 SV=1	FALSE	10	10	cell death;cellular component movement;defense response;metabolic process;regulation of biological process;response to stimulus;transport	cytoplasm;cytoskeleton;cytosol;extracellular;membrane;nucleus;organelle lumen	metal ion binding;protein binding	Pf01023, Pf13499	6279	S100A8	Neutrophil degranulation; Metal sequestration by antimicrobial proteins; Regulation of TLR by endogenous ligand	ENSG00000143546.9			1.0692e+08	1.26584e+08	8.10028e+07	1.50102e+08	3.57619e+07	9.95235e+07			1.04836e+08	9.51291e+07	0.907411
High	ENSEMBL:ENSBTAP00000024462	(Bos taurus) 47 kDa protein	TRUE	18	5											1.12441e+08	1.36598e+08	4.95652e+07	9.73792e+07	3.41094e+07	7.38067e+07			9.95348e+07	6.84317e+07	0.687516
High	P08730-1	SWISS-PROT:P08730-1 Tax_Id=10090 Gene_Symbol=Krt13 Isoform 1 of Keratin, type I cytoskeletal 13	TRUE	17	3	cell organization and biogenesis;response to stimulus	cytoskeleton;nucleus	protein binding;structural molecule activity	Pf00038, Pf13514	16663	Krt13	Formation of the cornified envelope	ENSMUSG00000044041.4			6.53129e+06	2.1545e+06	1.8701e+06	1.24687e+06	321076	1.35403e+06			3.51863e+06	973990	0.276809
High	ENSEMBL:ENSBTAP00000032840	(Bos taurus) similar to apolipoprotein B, partial	TRUE	28	25											811655	3.8176e+07	6.65461e+07	1.16238e+08	8.27905e+06	6.797e+07			3.51779e+07	6.41622e+07	1.82394
High	P04264	Keratin, type II cytoskeletal 1 OS=Homo sapiens OX=9606 GN=KRT1 PE=1 SV=6	FALSE	101	6	cell death;defense response;metabolic process;regulation of biological process;response to stimulus;transport	cytoskeleton;cytosol;extracellular;membrane;nucleus	catalytic activity;motor activity;protein binding;receptor activity;structural molecule activity	Pf00038, Pf01576, Pf05103, Pf05957, Pf12128, Pf13166, Pf13514	3848	KRT1	Formation of the cornified envelope; Neutrophil degranulation	ENSG00000167768.4		Corticotropin-releasing hormone signaling pathway	6.41934e+10	5.81676e+10	6.1836e+10	4.70247e+10	1.76451e+10	5.54566e+10	Met-loss+Acetyl [N-Term]		6.1399e+10	4.00422e+10	0.652163
High	P02535-1	SWISS-PROT:P02535-1 Tax_Id=10090 Gene_Symbol=Krt10 Isoform 1 of Keratin, type I cytoskeletal 10	TRUE	20	5	cell differentiation;cell organization and biogenesis;response to stimulus		protein binding;structural molecule activity	Pf00038	16661	Krt10			Staphylococcus aureus infection		1.91773e+07	4.99665e+06	1.04194e+06	1.02408e+06	2.07033e+06	2.88668e+06			8.40528e+06	1.9937e+06	0.237196
High	Q9HCY8	Protein S100-A14 OS=Homo sapiens OX=9606 GN=S100A14 PE=1 SV=1	FALSE	9	9	cell death;defense response;regulation of biological process;response to stimulus	cytoplasm;cytosol	metal ion binding;protein binding	Pf01023	57402	S100A14		ENSG00000189334.8			1.00831e+07	1.7302e+07	1.87136e+07	1.10055e+07	1.12221e+06	2.31155e+07			1.53662e+07	1.17477e+07	0.764516
High	P01030	SWISS-PROT:P01030 (Bos taurus) similar to Complement C4-A precursor	TRUE	33	3												395233	448084	923769		304002			421658	613886	1.45588
High	Q1A7A4	TREMBL:Q1A7A4 (Bos taurus) similar to complement component C5	TRUE	34	27											183884	3.60505e+06	4.45062e+06	4.17721e+06	1.55366e+06	1.16089e+06			2.74652e+06	2.29725e+06	0.836423
High	P09668	Pro-cathepsin H OS=Homo sapiens OX=9606 GN=CTSH PE=1 SV=4	FALSE	4	4	cell death;metabolic process;regulation of biological process;response to stimulus;transport	cytosol;extracellular;organelle lumen;vacuole	catalytic activity;enzyme regulator activity;protein binding;receptor activity;signal transducer activity	Pf00112, Pf08246	1512	CTSH	Surfactant metabolism; Neutrophil degranulation; MHC class II antigen presentation	ENSG00000103811.15	Apoptosis; Lysosome		2.56895e+06	2.04007e+06	1.54232e+06	1.79145e+06	508684	441402			2.05044e+06	913846	0.445682
High	ENSEMBL:ENSBTAP00000024466	(Bos taurus) 44 kDa protein	TRUE	16	3											6.78785e+06	4.1783e+07	4.20332e+07	1.00778e+08	8.87487e+06	3.34504e+07			3.02014e+07	4.7701e+07	1.57943
High	Q9HB00	Desmocollin 1, isoform CRA_b OS=Homo sapiens OX=9606 GN=DSC1 PE=4 SV=1	FALSE	31	31	cell death;transport	cytoskeleton;membrane	metal ion binding	Pf00028, Pf08758	1823	DSC1		ENSG00000134765.9			1.38042e+08	1.46403e+08	1.88997e+08	1.673e+08	5.15751e+07	1.5266e+08			1.57814e+08	1.23845e+08	0.784751
High	Q15582	Transforming growth factor-beta-induced protein ig-h3 OS=Homo sapiens OX=9606 GN=TGFBI PE=1 SV=1	FALSE	14	14	cell differentiation;cell organization and biogenesis;cell proliferation;metabolic process;regulation of biological process;response to stimulus	extracellular;membrane	protein binding	Pf02469, Pf07546	7045	TGFBI	Amyloid fiber formation	ENSG00000120708.16			8659052	6.59093e+07	5.86766e+07	1.30312e+08	1.98308e+07	5.5161e+07			4.4415e+07	6.84346e+07	1.5408
High	P00747	Plasminogen OS=Homo sapiens OX=9606 GN=PLG PE=1 SV=2	FALSE	33	30	cell differentiation;cell organization and biogenesis;cellular component movement;cellular homeostasis;coagulation;metabolic process;regulation of biological process;transport	cell surface;extracellular;membrane;organelle lumen	catalytic activity;protein binding	Pf00024, Pf00051, Pf00089, Pf09342, Pf13365	5340	PLG	Platelet degranulation ; Dissolution of Fibrin Clot; Activation of Matrix Metalloproteinases; Regulation of Insulin-like Growth Factor (IGF) transport and uptake by Insulin-like Growth Factor Binding Proteins (IGFBPs); Signaling by PDGF	ENSG00000122194.18	Neuroactive ligand-receptor interaction; Influenza A; Complement and coagulation cascades; Staphylococcus aureus infection	Selenium Micronutrient Network; Vitamin B12 Metabolism; Folate Metabolism; Blood Clotting Cascade; Complement and Coagulation Cascades	2.39111e+06	1.3173e+06	1.71873e+06	7.39062e+06	1.03673e+08	9.71218e+06			1.80905e+06	4.02587e+07	22.2541
High	A2A4G1	TREMBL:A2A4G1 Tax_Id=10090 Gene_Symbol=Krt15 Keratin complex 1, acidic, gene 15	TRUE	14	2		nucleus	protein binding;structural molecule activity	Pf00038, Pf12128, Pf13514	16665	Krt15	Formation of the cornified envelope	ENSMUSG00000054146.8											#DIV/0!	#DIV/0!	#DIV/0!
High	A0A024R462	Fibronectin 1, isoform CRA_n OS=Homo sapiens OX=9606 GN=FN1 PE=4 SV=1	FALSE	83	83	cell differentiation;cell organization and biogenesis;cellular component movement;defense response;metabolic process;regulation of biological process;response to stimulus;transport	extracellular;membrane;organelle lumen	enzyme regulator activity;protein binding	Pf00039, Pf00040, Pf00041	2335	FN1				Focal Adhesion; TGF-beta Signaling Pathway; Inflammatory Response Pathway; Regulation of Actin Cytoskeleton; Senescence and Autophagy in Cancer	2.61344e+08	4.7976e+08	3.6099e+08	3.99521e+08	3.51212e+08	2.95783e+08			3.67365e+08	3.48839e+08	0.94957
High	P04083	Annexin A1 OS=Homo sapiens OX=9606 GN=ANXA1 PE=1 SV=2	FALSE	14	14	cell differentiation;cell organization and biogenesis;cellular component movement;defense response;metabolic process;regulation of biological process;response to stimulus;transport	cell surface;cytoplasm;cytoskeleton;cytosol;endosome;extracellular;membrane;nucleus;vacuole	catalytic activity;DNA binding;enzyme regulator activity;metal ion binding;protein binding;RNA binding;structural molecule activity	Pf00191	301	ANXA1	Gastrin-CREB signalling pathway via PKC and MAPK; G alpha (i) signalling events; Smooth Muscle Contraction; Interleukin-4 and 13 signaling; Formyl peptide receptors bind formyl peptides and many other ligands	ENSG00000135046.13		Integrated Breast Cancer Pathway; Spinal Cord Injury; VEGFA-VEGFR2 Signaling Pathway; Prostaglandin Synthesis and Regulation	1.27004e+07	1.73872e+07	1.14863e+07	3.77136e+07	3.11742e+06	1.72407e+07			1.38579e+07	1.93573e+07	1.39683
High	Q9NSB2	SWISS-PROT:Q9NSB2 Keratin, type II cuticular Hb4 (Hair keratin, type II Hb4) - Homo sapiens (Human).	TRUE	25	16	cell death;cell organization and biogenesis;regulation of biological process	cytosol	catalytic activity;motor activity;protein binding;structural molecule activity	Pf00038, Pf01576, Pf05557, Pf09726, Pf09728, Pf13514	3890	KRT84					1.13714e+07	1.25409e+07	7.74416e+06	1.02223e+07	4.92798e+06	9.39703e+06			1.05522e+07	8.18244e+06	0.775427
High	P08670	Vimentin OS=Homo sapiens OX=9606 GN=VIM PE=1 SV=4	FALSE	8	5	cell differentiation;cell organization and biogenesis;cellular component movement;metabolic process;regulation of biological process;response to stimulus	cytoplasm;cytoskeleton;cytosol;membrane	protein binding;RNA binding;structural molecule activity	Pf00038, Pf04111, Pf04156, Pf04732, Pf05622, Pf10186	7431	VIM	Interleukin-4 and 13 signaling; Caspase-mediated cleavage of cytoskeletal proteins; Striated Muscle Contraction	ENSG00000026025.15	Epstein-Barr virus infection; MicroRNAs in cancer	Allograft Rejection; Spinal Cord Injury; Primary Focal Segmental Glomerulosclerosis FSGS; Apoptosis-related network due to altered Notch3 in ovarian cancer; Striated Muscle Contraction; TGF-B Signaling in Thyroid Cells for Epithelial-Mesenchymal Transition; T-Cell antigen Receptor (TCR) Signaling Pathway	672375	3.48811e+06	1.11639e+06	2.72428e+06	275908	5.14642e+06			1.75896e+06	2.71554e+06	1.54383
High	Q6IFZ6	SWISS-PROT:Q6IFZ6 Tax_Id=10090 Gene_Symbol=Krt77 Keratin, type II cytoskeletal 1b	TRUE	20	4		cytoskeleton	protein binding;structural molecule activity	Pf00038, Pf09728, Pf13166	406220	Krt77	Formation of the cornified envelope	ENSMUSG00000067594.5				2.21358e+06							2.21358e+06	#DIV/0!	#DIV/0!
High	P34955	SWISS-PROT:P34955 (Bos taurus) Alpha-1-antiproteinase precursor	TRUE	21	21	regulation of biological process	endoplasmic reticulum;extracellular;Golgi	enzyme regulator activity;protein binding	Pf00079	280699	SERPINA1	Regulation of Insulin-like Growth Factor (IGF) transport and uptake by Insulin-like Growth Factor Binding Proteins (IGFBPs); Neutrophil degranulation; COPII (Coat Protein 2) Mediated Vesicle Transport; Cargo concentration in the ER; Post-translational protein phosphorylation; Platelet degranulation	ENSBTAG00000018843.5	Complement and coagulation cascades	Complement and Coagulation Cascades; NRF2 pathway	8.672e+06	1.55295e+08	1.38914e+08	2.86902e+08	7.52713e+07	8.55318e+07			1.0096e+08	1.49235e+08	1.47815
High	Q0QEN7	ATP synthase subunit beta (Fragment) OS=Homo sapiens OX=9606 GN=ATP5B PE=2 SV=1	FALSE	7	5	cell differentiation;cell organization and biogenesis;cellular homeostasis;metabolic process;regulation of biological process;transport	cell surface;membrane;mitochondrion;nucleus;organelle lumen	catalytic activity;nucleotide binding;protein binding;transporter activity	Pf00006, Pf00306, Pf02874	506	ATP5B				Electron Transport Chain; Oxidative phosphorylation	2.2085e+06	2.43881e+06	1.26516e+06	7.32719e+06	1.2571e+06	1.77808e+06			1.97083e+06	3.45412e+06	1.75263
High	Q08188	Protein-glutamine gamma-glutamyltransferase E OS=Homo sapiens OX=9606 GN=TGM3 PE=1 SV=4	FALSE	41	13	cell differentiation;cell organization and biogenesis;metabolic process	cytoplasm	catalytic activity;metal ion binding	Pf00868, Pf00927, Pf01841	7053	TGM3		ENSG00000125780.11			218706083	1.18616e+08	1.02672e+08	8.48851e+07	3.59761e+07	9.63777e+07	Met-loss+Acetyl [N-Term]		1.46665e+08	7.24129e+07	0.493731
High	B4E0C7	cDNA FLJ58558, highly similar to Tripeptidyl-peptidase 1 (EC 3.4.14.9) OS=Homo sapiens OX=9606 PE=2 SV=1	FALSE	3	3	cell differentiation;cell organization and biogenesis;metabolic process	mitochondrion;organelle lumen;vacuole	catalytic activity;metal ion binding;protein binding	Pf09286	1200	TPP1					1.80116e+06	2.26631e+06	1.50915e+06	1.87262e+06	776497	1.50141e+06			1.85887e+06	1.38351e+06	0.744273
High	P01023	Alpha-2-macroglobulin OS=Homo sapiens OX=9606 GN=A2M PE=1 SV=3	FALSE	78	64	cell differentiation;cell organization and biogenesis;metabolic process;regulation of biological process;response to stimulus;transport	cytosol;extracellular;organelle lumen	enzyme regulator activity;protein binding	Pf00207, Pf01835, Pf07677, Pf07678, Pf07703, Pf10569, Pf11974, Pf13249	2	A2M	Platelet degranulation ; Degradation of the extracellular matrix; Rho GTPase cycle; HDL assembly; Intrinsic Pathway of Fibrin Clot Formation	ENSG00000175899.14	Complement and coagulation cascades	Complement and Coagulation Cascades	7.78385e+06	1.35479e+06	9.92639e+07	2.33703e+08	2.61764e+09	1.92552e+08			3.61342e+07	1.01463e+09	28.0796
High	Q14CN4-1	SWISS-PROT:Q14CN4-1 Tax_Id=9606 Gene_Symbol=KRT72 Isoform 1 of Keratin, type II cytoskeletal 72	TRUE	12	2	cell death	cytosol	protein binding;structural molecule activity	Pf00038, Pf05622, Pf08614, Pf12128, Pf13514	140807	KRT72	Formation of the cornified envelope	ENSG00000170486.10			474461	699863	394478	402913					522934	402913	0.770486
High	P04040	Catalase OS=Homo sapiens OX=9606 GN=CAT PE=1 SV=3	FALSE	26	26	cell differentiation;cell organization and biogenesis;metabolic process;regulation of biological process;response to stimulus;transport	cytosol;endoplasmic reticulum;extracellular;Golgi;membrane;mitochondrion;organelle lumen;vacuole	antioxidant activity;catalytic activity;metal ion binding;nucleotide binding;protein binding	Pf00199, Pf06628	847	CAT	Neutrophil degranulation; Detoxification of Reactive Oxygen Species	ENSG00000121691.4	Longevity regulating pathway; Carbon metabolism; Glyoxylate and dicarboxylate metabolism; Peroxisome; FoxO signaling pathway; Longevity regulating pathway - multiple species; Tryptophan metabolism; Amyotrophic lateral sclerosis (ALS)	Selenium Micronutrient Network; Folate Metabolism; Amyotrophic lateral sclerosis (ALS); Oxidative Stress; Tryptophan metabolism; DNA Damage Response (only ATM dependent)	9.07055e+07	5.89398e+07	4.90986e+07	4.20785e+07	1.20638e+07	4.49674e+07	Met-loss+Acetyl [N-Term]		6.6248e+07	3.30365e+07	0.49868
High	P31947	14-3-3 protein sigma OS=Homo sapiens OX=9606 GN=SFN PE=1 SV=1	FALSE	12	9	cell differentiation;cell organization and biogenesis;regulation of biological process;response to stimulus	cytoplasm;cytosol;extracellular;membrane;mitochondrion;nucleus	enzyme regulator activity;protein binding	Pf00244	2810	SFN	Translocation of GLUT4 to the plasma membrane; Chk1/Chk2(Cds1) mediated inactivation of Cyclin B:Cdk1 complex; TP53 Regulates Transcription of Genes Involved in G2 Cell Cycle Arrest; TP53 Regulates Metabolic Genes; Activation of BAD and translocation to mitochondria ; RHO GTPases activate PKNs	ENSG00000175793.11	p53 signaling pathway; Cell cycle; Aldosterone-regulated sodium reabsorption	miRNA Regulation of DNA Damage Response; Myometrial Relaxation and Contraction Pathways; Calcium Regulation in the Cardiac Cell; DNA Damage Response	9.50493e+06	9.76444e+06	7.04909e+06	1.07419e+07	556830	2.53787e+06			8.77282e+06	4.6122e+06	0.525737
High	A0A024R321	Filamin B, beta (Actin binding protein 278), isoform CRA_a OS=Homo sapiens OX=9606 GN=FLNB PE=4 SV=1	FALSE	3	2	cell differentiation;cell organization and biogenesis;regulation of biological process;response to stimulus	cytoplasm;cytoskeleton;cytosol;membrane;nucleus	protein binding;RNA binding	Pf00307, Pf00630	2317	FLNB				VEGFA-VEGFR2 Signaling Pathway	5411196	3.67969e+06	3.37552e+06	718825	2.12124e+06	3.31279e+06			4.15547e+06	2.05095e+06	0.493555
High	P19012	Keratin, type I cytoskeletal 15 OS=Homo sapiens OX=9606 GN=KRT15 PE=1 SV=3	TRUE	20	3	cell death;cell organization and biogenesis	cytosol;nucleus	protein binding;structural molecule activity	Pf00038	3866	KRT15	Formation of the cornified envelope	ENSG00000171346.15			850021								850021	#DIV/0!	#DIV/0!
High	P07744	SWISS-PROT:P07744 Tax_Id=10090 Gene_Symbol=Krt4 Keratin, type II cytoskeletal 4	TRUE	17	2	cell differentiation;cell organization and biogenesis;regulation of biological process	cell surface;cytoskeleton;nucleus	catalytic activity;motor activity;protein binding;structural molecule activity	Pf00038, Pf01576	16682	Krt4	Formation of the cornified envelope	ENSMUSG00000059668.5			776606	1.20257e+06		1.26027e+06	3.42696e+06	1.46338e+06			989590	2.0502e+06	2.07177
High	D9ZGG2	Vitronectin OS=Homo sapiens OX=9606 GN=VTN PE=4 SV=1	FALSE	9	8	cell differentiation;cell organization and biogenesis;regulation of biological process;response to stimulus;transport	cytoplasm;endoplasmic reticulum;extracellular;organelle lumen	protein binding;receptor activity	Pf00045, Pf01033	7448	VTN	ECM proteoglycans; Integrin cell surface interactions; Molecules associated with elastic fibres; Regulation of Complement cascade; Syndecan interactions	ENSG00000109072.13	ECM-receptor interaction; Focal adhesion; PI3K-Akt signaling pathway; Proteoglycans in cancer; Complement and coagulation cascades	Primary Focal Segmental Glomerulosclerosis FSGS; Focal Adhesion; Focal Adhesion-PI3K-Akt-mTOR-signaling pathway; Inflammatory Response Pathway; Senescence and Autophagy in Cancer	767794	1.13123e+06	2.31524e+06	7.76317e+06	4.51595e+07	5.6603e+06			1.40476e+06	1.95277e+07	13.9011
High	P05787	SWISS-PROT:P05787 Tax_Id=9606 Gene_Symbol=KRT8 Keratin, type II cytoskeletal 8	TRUE	17	1	cell death;cell differentiation;cell organization and biogenesis;regulation of biological process;response to stimulus	cytoplasm;cytoskeleton;cytosol;membrane;nucleus	catalytic activity;motor activity;protein binding;structural molecule activity	Pf00038, Pf01576, Pf13166, Pf15003	3856	KRT8	Formation of the cornified envelope	ENSG00000170421.12		Primary Focal Segmental Glomerulosclerosis FSGS	1.03471e+09	1.84791e+09	2.51577e+09	1.64456e+09	4.98538e+08	1.6327e+09			1.79946e+09	1.2586e+09	0.699429
High	Q9UE12	TREMBL:Q9UE12 Type I hair keratin 1 - Homo sapiens (Human).	TRUE	22	4	cell death;cell organization and biogenesis	cytosol	protein binding;structural molecule activity	Pf00038, Pf04156, Pf13514, Pf14362, Pf14643	3881	KRT31	Formation of the cornified envelope	ENSG00000094796.4; ENSG00000262993.1			2.657e+07	8.84523e+06	5.23624e+06	7.01932e+06	1.25544e+06	1.28998e+07			1.35505e+07	7.05817e+06	0.52088
High	Q0V8M9	TREMBL:Q0V8M9;Q9TRI0 (Bos taurus) similar to inter-alpha (globulin) inhibitor H3 isoform 2	TRUE	20	17											1.47501e+07	5.29171e+07	7.73585e+07	1.3963e+08	2.4644e+07	6.08212e+07			4.83419e+07	7.50317e+07	1.55211
High	P13639	Elongation factor 2 OS=Homo sapiens OX=9606 GN=EEF2 PE=1 SV=4	FALSE	22	21	cell differentiation;cell proliferation;metabolic process;regulation of biological process;response to stimulus;transport	cytoplasm;cytosol;extracellular;membrane;nucleus;organelle lumen;ribosome	catalytic activity;nucleotide binding;protein binding;RNA binding	Pf00009, Pf00679, Pf03144, Pf03764, Pf14492	1938	EEF2	Peptide chain elongation; Protein methylation; Synthesis of diphthamide-EEF2; Neutrophil degranulation; Uptake and function of diphtheria toxin	ENSG00000167658.15	AMPK signaling pathway; Oxytocin signaling pathway	Translation Factors; AMP-activated Protein Kinase (AMPK) Signaling; Brain-Derived Neurotrophic Factor (BDNF) signaling pathway	1.60704e+07	1.12298e+07	7.96793e+06	7.31224e+06	1.37187e+06	7.7913e+06	Met-loss [N-Term]		1.17561e+07	5.4918e+06	0.467147
High	P12763	SWISS-PROT:P12763 (Bos taurus) Alpha-2-HS-glycoprotein precursor	TRUE	16	12	defense response;regulation of biological process;response to stimulus	extracellular;Golgi;membrane	enzyme regulator activity;protein binding	Pf00031	280988	AHSG	Regulation of Insulin-like Growth Factor (IGF) transport and uptake by Insulin-like Growth Factor Binding Proteins (IGFBPs); Post-translational protein phosphorylation; Neutrophil degranulation; Platelet degranulation	ENSBTAG00000000522.4			1.43974e+07	1.8147e+08	2.43191e+08	2.95647e+08	1.4407e+08	9.93152e+07			1.46353e+08	1.79677e+08	1.2277
High	Q59FR8	Galectin (Fragment) OS=Homo sapiens OX=9606 PE=2 SV=1	FALSE	8	8	cell differentiation;cellular component movement;defense response;metabolic process;regulation of biological process;response to stimulus;transport	cytoplasm;extracellular;membrane;nucleus;spliceosomal complex	protein binding;RNA binding	Pf00337	3958	LGALS3				AGE/RAGE pathway	5.1922e+06	1.00042e+07	1.06148e+07	3.57965e+07	2.92057e+06	9.98699e+06			8.60375e+06	1.62347e+07	1.88693
High	Q3SX09	TREMBL:Q3SX09 (Bos taurus) similar to HBG protein	TRUE	14	9											1.89373e+07	9.85879e+07	1.48356e+08	2.20759e+08	4.14089e+07	9.10125e+07			8.86271e+07	1.17727e+08	1.32834
High	Q61782	TREMBL:Q61782 Tax_Id=10090 Gene_Symbol=Krt14 Type I epidermal keratin (Fragment)	TRUE	11	1			structural molecule activity	Pf00038							1.08933e+07	2.4372e+06	4.49053e+06	204195		3.72904e+06			5.94035e+06	1.96662e+06	0.331061
High	P31151	Protein S100-A7 OS=Homo sapiens OX=9606 GN=S100A7 PE=1 SV=4	FALSE	9	9	cell differentiation;defense response;regulation of biological process;response to stimulus;transport	cytoplasm;cytosol;endoplasmic reticulum;extracellular;nucleus;organelle lumen	metal ion binding;protein binding	Pf01023	6278	S100A7	Neutrophil degranulation; Metal sequestration by antimicrobial proteins	ENSG00000143556.8			5.37321e+07	1.16747e+08	7.23703e+07	1.4421e+08	1.42768e+07	6.38038e+07			8.09498e+07	7.40969e+07	0.915344
High	V9HWF4	Phosphoglycerate kinase OS=Homo sapiens OX=9606 GN=HEL-S-68p PE=2 SV=1	FALSE	8	8	cell differentiation;metabolic process;regulation of biological process;response to stimulus	cytoplasm;cytosol;membrane	catalytic activity;nucleotide binding;protein binding	Pf00162	5230	PGK1	Gluconeogenesis; Glycolysis	ENSG00000102144.13	HIF-1 signaling pathway; Metabolic pathways; Carbon metabolism; Biosynthesis of amino acids; Glycolysis / Gluconeogenesis	Cori Cycle; Photodynamic therapy-induced HIF-1 survival signaling; Glycolysis and Gluconeogenesis	9.94061e+06	6.7055e+06	5.33904e+06	1.29801e+07	1.03455e+06	5.68744e+06			7.32838e+06	6.56735e+06	0.896153
High	A8K2H4	cDNA FLJ78235 OS=Homo sapiens OX=9606 PE=2 SV=1	FALSE	3	3	cell differentiation;metabolic process;regulation of biological process;response to stimulus;transport	extracellular;mitochondrion;organelle lumen;vacuole	catalytic activity;protein binding	Pf00112, Pf08127	1508	CTSB					3.00788e+06	3.53373e+06	2.05077e+06	3.53399e+06	588612	1.96301e+06			2.86413e+06	2.02854e+06	0.708256
High	A0A140T998	Proteasome subunit beta type-8 OS=Homo sapiens OX=9606 GN=PSMB8 PE=1 SV=1	FALSE	2	2	cell differentiation;metabolic process;regulation of biological process;response to stimulus;transport	cytosol;proteasome	catalytic activity;protein binding	Pf00227	5696	PSMB8		ENSG00000230034.8		Proteasome Degradation	1.04717e+06	2.63183e+06	963722	2.34421e+06	680598	1.90537e+06			1.54757e+06	1.64339e+06	1.06192
High	P41361	SWISS-PROT:P41361 (Bos taurus) Antithrombin-III precursor	TRUE	19	15	coagulation;regulation of biological process	extracellular	enzyme regulator activity	Pf00079	540261	SERPINC1			Complement and coagulation cascades		1.27955e+06	1.55777e+07	2.02785e+07	3.67034e+07	1.52903e+06	1.59399e+07			1.23786e+07	1.80575e+07	1.45877
High	Q0VCM5	TREMBL:Q0VCM5 (Bos taurus) Similar to Inter-alpha-trypsin inhibitor heavy chain H1	TRUE	21	16	metabolic process;regulation of biological process	extracellular	enzyme regulator activity	Pf00092, Pf06668, Pf08487, Pf13519, Pf13768	508356	ITIH1					526158	9.30441e+06	1.77147e+07	2.3347e+07	3.88047e+06	9.36014e+06			9.18174e+06	1.21959e+07	1.32827
High	Q96P63-2	Isoform 2 of Serpin B12 OS=Homo sapiens OX=9606 GN=SERPINB12	FALSE	33	4	cell differentiation;regulation of biological process;transport	cytoplasm;membrane	enzyme regulator activity;protein binding	Pf00079	89777	SERPINB12		ENSG00000166634.6			1.65091e+08	1.04137e+08	1.14636e+08	7.39235e+07	4.61535e+07	1.04437e+08	Acetyl [N-Term]		1.27955e+08	7.48382e+07	0.584881
High	Q3SZR3	SWISS-PROT:Q3SZR3 (Bos taurus) Alpha-1-acid glycoprotein precursor	TRUE	14	14	defense response;regulation of biological process;response to stimulus;transport	extracellular		Pf00061	497200	ORM1					1.42519e+06	1.59495e+08	6.85677e+07	1.73597e+08	5.74999e+07	1.83582e+07			7.64961e+07	8.31518e+07	1.08701
High	B3KT06	Tubulin alpha chain OS=Homo sapiens OX=9606 PE=2 SV=1	FALSE	12	2	cell division;cell organization and biogenesis;response to stimulus;transport	cytoplasm;cytoskeleton;membrane	catalytic activity;nucleotide binding;protein binding;RNA binding;structural molecule activity	Pf00091, Pf03953	10376	TUBA1B				Pathogenic Escherichia coli infection; Parkin-Ubiquitin Proteasomal System pathway	8.17553e+06	7.31507e+06	4.18741e+06	4.21977e+06	755554	3.05969e+06			6.55934e+06	2.67834e+06	0.408325
High	P18206	Vinculin OS=Homo sapiens OX=9606 GN=VCL PE=1 SV=4	FALSE	13	13	cell growth;cell organization and biogenesis;cellular component movement;regulation of biological process;transport	cytoplasm;cytoskeleton;cytosol;extracellular;membrane;organelle lumen	protein binding;structural molecule activity	Pf01044	7414	VCL	Signaling by BRAF and RAF fusions; MAP2K and MAPK activation; Smooth Muscle Contraction; Signaling by RAS mutants; Signaling by high-kinase activity BRAF mutants; Signaling by moderate kinase activity BRAF mutants; Platelet degranulation ; Paradoxical activation of RAF signaling by kinase inactive BRAF; Neutrophil degranulation; Interleukin-20 family signaling	ENSG00000035403.17	Shigellosis; Regulation of actin cytoskeleton; Amoebiasis; Bacterial invasion of epithelial cells; Adherens junction; Leukocyte transendothelial migration; Focal adhesion	Integrin-mediated Cell Adhesion; Primary Focal Segmental Glomerulosclerosis FSGS; Focal Adhesion; VEGFA-VEGFR2 Signaling Pathway; Regulation of Actin Cytoskeleton	3.44756e+06	1.48507e+07	2.09415e+07	4.09184e+07	1.01281e+07	1.49082e+07			1.30799e+07	2.19849e+07	1.68081
High	ENSEMBL:ENSBTAP00000037665	(Bos taurus) similar to Pregnancy zone protein, partial	TRUE	15	15											1.00804e+06	1.22816e+07	2.17688e+07	2.95254e+07	5.71823e+06	1.24657e+07			1.16862e+07	1.59031e+07	1.36085
High	Q8WVV4-1	Isoform 1 of Protein POF1B OS=Homo sapiens OX=9606 GN=POF1B	FALSE	15	15	cell organization and biogenesis		protein binding		79983	POF1B		ENSG00000124429.17			9.4824e+06	8.00429e+06	1.7416e+07	8.77345e+06	1.325e+06	1.11086e+07			1.16342e+07	7.06903e+06	0.607605
High	Q3SX14	TREMBL:Q3SX14 (Bos taurus) Similar to Gelsolin	TRUE	19	4											76672.3	1.64906e+06	3.30742e+06	2.8925e+06	1.18764e+06	2.10578e+06			1.67772e+06	2.06197e+06	1.22903
High	I0B0K8	Truncated profilaggrin OS=Homo sapiens OX=9606 GN=FLG PE=4 SV=1	TRUE	15	13	cell death;cell differentiation;development;metabolic process	cytoskeleton;cytosol;nucleus	metal ion binding;protein binding;structural molecule activity	Pf01023	2312	FLG					2.37476e+07	1.1095e+07	6.83245e+06	1.07024e+07	2.44974e+06	1.0534e+07			1.38917e+07	7.89537e+06	0.568353
High	A0A0G2JIW1	Heat shock 70 kDa protein 1B OS=Homo sapiens OX=9606 GN=HSPA1B PE=1 SV=1	FALSE	11	8	cell organization and biogenesis		nucleotide binding	Pf00012, Pf06723				ENSG00000232804.5; ENSG00000212866.6; ENSG00000224501.5			6.6643e+06	2.61821e+06	2.13015e+06	2.58961e+06	459377	4.82431e+06			3.80422e+06	2.62443e+06	0.689874
High	Q96L46	Calpain small subunit 2 OS=Homo sapiens OX=9606 GN=CAPNS2 PE=2 SV=2	FALSE	4	4	cell organization and biogenesis	cytoplasm;cytosol;membrane	metal ion binding	Pf13833	84290	CAPNS2	Degradation of the extracellular matrix; Deregulated CDK5 triggers multiple neurodegenerative pathways in Alzheimer's disease models	ENSG00000256812.1			2.20594e+06	7.5302e+06	1.97859e+06	2.32034e+06	624300	2.00868e+06			3.90491e+06	1.6511e+06	0.422828
High	P19001	SWISS-PROT:P19001 Tax_Id=10090 Gene_Symbol=Krt19 Keratin, type I cytoskeletal 19	TRUE	13	1	cell differentiation;cell organization and biogenesis;regulation of biological process;response to stimulus	cytoskeleton;membrane	protein binding;structural molecule activity	Pf00038	16669	Krt19	Formation of the cornified envelope	ENSMUSG00000020911.14			697653	1.44956e+06	1.55149e+06	1.96178e+06		1.66339e+06			1.2329e+06	1.81258e+06	1.47018
High	P02647	Apolipoprotein A-I OS=Homo sapiens OX=9606 GN=APOA1 PE=1 SV=1	FALSE	42	41	cell organization and biogenesis;cell proliferation;cellular component movement;metabolic process;regulation of biological process;response to stimulus;transport	cell surface;cytosol;endosome;extracellular;membrane;nucleus;organelle lumen	enzyme regulator activity;protein binding;transporter activity	Pf01442	335	APOA1	Post-translational protein phosphorylation; Regulation of Insulin-like Growth Factor (IGF) transport and uptake by Insulin-like Growth Factor Binding Proteins (IGFBPs); Amyloid fiber formation; Scavenging of heme from plasma; Retinoid metabolism and transport; Chylomicron remodeling; HDL assembly; ABC transporters in lipid homeostasis; PPARA activates gene expression; Scavenging by Class A Recept…	ENSG00000118137.9	PPAR signaling pathway; African trypanosomiasis; Fat digestion and absorption; Vitamin digestion and absorption	Selenium Micronutrient Network; Vitamin B12 Metabolism; Folate Metabolism; PPAR Alpha Pathway; PPAR signaling pathway; Statin Pathway	2.17044e+06	2.77787e+06	1.17833e+08	2.42208e+08	3.26502e+09	4.31077e+08			4.09272e+07	1.31277e+09	32.0757
High	P06753-6	Isoform 6 of Tropomyosin alpha-3 chain OS=Homo sapiens OX=9606 GN=TPM3	FALSE	15	8	cell organization and biogenesis;cellular component movement	cytoskeleton;cytosol	protein binding;structural molecule activity	Pf00261, Pf12718	7170	TPM3		ENSG00000143549.19		Striated Muscle Contraction	2.54022e+07	1.07043e+07	1.34135e+07	2.57072e+07	1.93647e+06	1.10058e+07			1.65066e+07	1.28831e+07	0.780482
High	Q5URX0	Beta-hexosaminidase subunit beta OS=Homo sapiens OX=9606 GN=HEXB PE=1 SV=1	FALSE	6	6	cell organization and biogenesis;cellular component movement;cellular homeostasis;metabolic process;regulation of biological process;response to stimulus;transport	extracellular;membrane;organelle lumen;vacuole	catalytic activity;protein binding	Pf00728	3074	HEXB		ENSG00000049860.13			9.38921e+06	2.0355e+06	1.44712e+06	1.20018e+06	1.6049e+06	1.2198e+06			4.29061e+06	1.34163e+06	0.312689
High	A8K0T9	cDNA FLJ75422, highly similar to Homo sapiens capping protein (actin filament) muscle Z-line, alpha 1, mRNA OS=Homo sapiens OX=9606 PE=2 SV=1	FALSE	3	2	cell organization and biogenesis;cellular component movement;coagulation;defense response;regulation of biological process;response to stimulus;transport	cytoskeleton;cytosol;extracellular	protein binding	Pf01267	829	CAPZA1					467762	387477	403417	416926	2.00394e+06	289112			419552	903328	2.15308
High	P01871	Immunoglobulin heavy constant mu OS=Homo sapiens OX=9606 GN=IGHM PE=1 SV=4	FALSE	23	3	cell organization and biogenesis;cellular component movement;defense response;metabolic process;regulation of biological process;response to stimulus	cell surface;extracellular;membrane	DNA binding;protein binding	Pf00047, Pf07654, Pf08205	3507	IGHM	CD22 mediated BCR regulation; Antigen activates B Cell Receptor (BCR) leading to generation of second messengers; Cell surface interactions at the vascular wall	ENSG00000282657.3; ENSG00000211899.9			3.29805e+06	1.72824e+06	4.80294e+07	1.24958e+08	9.54976e+08	6.94247e+07			1.76852e+07	3.8312e+08	21.6633
High	Q9R0H5	SWISS-PROT:Q9R0H5 Tax_Id=10090 Gene_Symbol=Krt71 Keratin, type II cytoskeletal 6G	TRUE	16	1	cell organization and biogenesis;metabolic process	cytoplasm;cytoskeleton	structural molecule activity	Pf00038, Pf04111, Pf09726, Pf12128	56735	Krt71	Formation of the cornified envelope	ENSMUSG00000051879.3			1.34028e+06	4.57045e+06	1.37552e+06	1.05097e+06		304096			2.42875e+06	677534	0.278964
High	P01966	SWISS-PROT:P01966 (Bos taurus) Hemoglobin subunit alpha	TRUE	9	5	transport		metal ion binding;protein binding;transporter activity	Pf00042	100140149; 512439	HBA1; HBA	Erythrocytes take up carbon dioxide and release oxygen; Scavenging of heme from plasma; Erythrocytes take up oxygen and release carbon dioxide	ENSBTAG00000026418.1; ENSBTAG00000026417.1	Malaria; African trypanosomiasis	Effects of Nitric Oxide	2.69394e+07	5.36779e+07	7.35236e+07	8.69524e+07	2.97052e+07	3.90756e+07	Met-loss [N-Term]		5.13803e+07	5.19111e+07	1.01033
High	Q96K68	cDNA FLJ14473 fis, clone MAMMA1001080, highly similar to Homo sapiens SNC73 protein (SNC73) mRNA OS=Homo sapiens OX=9606 PE=2 SV=1	FALSE	22	2	cell organization and biogenesis;cellular component movement;defense response;metabolic process;regulation of biological process;response to stimulus;transport	extracellular	protein binding	Pf07654, Pf07686, Pf08205	3493	IGHA1					6.49314e+07	6.75105e+07	1.99777e+08	3.50795e+08	2.72418e+09	3.2323e+08			1.1074e+08	1.13273e+09	10.2288
High	A0A024R9Q1	Thrombospondin 1, isoform CRA_a OS=Homo sapiens OX=9606 GN=THBS1 PE=4 SV=1	FALSE	25	24	cell organization and biogenesis;cellular component movement;defense response;metabolic process;regulation of biological process;response to stimulus;transport	cell surface;endoplasmic reticulum;extracellular;organelle lumen	metal ion binding;protein binding	Pf00090, Pf00093, Pf02412, Pf05735, Pf12947	7057	THBS1				Bladder Cancer; Apoptosis-related network due to altered Notch3 in ovarian cancer; Focal Adhesion; TGF-beta Signaling Pathway; Inflammatory Response Pathway; TGF-beta Receptor Signaling; Senescence and Autophagy in Cancer	1.51779e+06	2.26181e+07	3.40908e+07	2.96886e+07	2.15142e+07	1.51939e+07			1.94089e+07	2.21322e+07	1.14032
High	Q3KNV1	TREMBL:Q3KNV1;Q96GE1 Tax_Id=9606 Gene_Symbol=KRT7 keratin 7	TRUE	14	3											4.54329e+06	1.187e+06	3.68411e+06	1.56877e+06		1.98236e+06			3.13814e+06	1.77557e+06	0.565803
High	P59665	Neutrophil defensin 1 OS=Homo sapiens OX=9606 GN=DEFA1 PE=1 SV=1	FALSE	4	4	cell organization and biogenesis;cellular component movement;defense response;regulation of biological process;response to stimulus;transport	extracellular;organelle lumen		Pf00323, Pf00879	1667; 728358	DEFA1; DEFA1B	Alpha-defensins; Neutrophil degranulation	ENSG00000206047.2; ENSG00000240247.7			2.06541e+07	2.14264e+07	2.70999e+07	4.89086e+07	6.99374e+06	1.50586e+07			2.30601e+07	2.36537e+07	1.02574
High	P13533	Myosin-6 OS=Homo sapiens OX=9606 GN=MYH6 PE=1 SV=5	FALSE	38	10	cell organization and biogenesis;cellular component movement;metabolic process;regulation of biological process	cytoplasm;cytosol	catalytic activity;motor activity;nucleotide binding;protein binding;structural molecule activity	Pf00038, Pf00063, Pf01576, Pf02736, Pf04111, Pf07888, Pf09726, Pf10186, Pf12128, Pf12718, Pf13514	4624	MYH6	Translocation of GLUT4 to the plasma membrane; Striated Muscle Contraction	ENSG00000197616.11	Hypertrophic cardiomyopathy (HCM); Thyroid hormone signaling pathway; Viral myocarditis; Tight junction; Cardiac muscle contraction; Adrenergic signaling in cardiomyocytes; Dilated cardiomyopathy	Cardiac Progenitor Differentiation; Striated Muscle Contraction	1.8984e+08	3.49466e+07	4.61447e+06	1.77148e+07	1.88018e+06	3.5926e+06			7.64672e+07	7.72919e+06	0.101079
High	Q9UKX2	Myosin-2 OS=Homo sapiens OX=9606 GN=MYH2 PE=1 SV=1	FALSE	79	6	cell organization and biogenesis;cellular component movement;metabolic process;regulation of biological process;response to stimulus	cytoplasm;cytosol;Golgi	catalytic activity;motor activity;nucleotide binding;protein binding;structural molecule activity	Pf00038, Pf00063, Pf01576, Pf02463, Pf02736, Pf04111, Pf05622, Pf07888, Pf08317, Pf09726, Pf10174, Pf12128, Pf13514	4620	MYH2	Translocation of GLUT4 to the plasma membrane; Regulation of actin dynamics for phagocytic cup formation	ENSG00000125414.18	Tight junction		7.50259e+07	1.28791e+07	1.53693e+07	2.63607e+07	9.90009e+07	1.92058e+07			3.44248e+07	4.81891e+07	1.39984
High	C0JYY2	Apolipoprotein B (Including Ag(X) antigen), isoform CRA_a OS=Homo sapiens OX=9606 GN=APOB PE=4 SV=1	FALSE	106	103	cell organization and biogenesis;cellular component movement;metabolic process;regulation of biological process;response to stimulus;transport	cytoplasm;cytosol;endoplasmic reticulum;endosome;extracellular;membrane;organelle lumen	protein binding;transporter activity	Pf01347, Pf04286, Pf06448, Pf09172, Pf12491, Pf13166	338	APOB				Selenium Micronutrient Network; Vitamin B12 Metabolism; Folate Metabolism; Statin Pathway	2.49369e+07	2.35039e+07	1.73267e+07	2.06358e+07	1.64151e+08	1.75612e+07			2.19225e+07	6.74495e+07	3.07673
High	A0A140TA69	Keratin, type I cuticular Ha4 OS=Homo sapiens OX=9606 GN=KRT34 PE=3 SV=1	TRUE	18	5	metabolic process		catalytic activity;motor activity;structural molecule activity	Pf00038, Pf01576, Pf04111, Pf04156, Pf12128, Pf13514				ENSG00000262045.1			427995	2.00487e+06	1.1168e+06	942917		824072			1.18322e+06	883494	0.746687
High	C0JYZ2	Titin OS=Homo sapiens OX=9606 GN=TTN PE=4 SV=1	FALSE	75	75	cell organization and biogenesis;cellular component movement;metabolic process;regulation of biological process;response to stimulus;transport	chromosome;cytosol;extracellular	catalytic activity;metal ion binding;nucleotide binding;protein binding;structural molecule activity	Pf00041, Pf00047, Pf00069, Pf02818, Pf07679, Pf07686, Pf07714, Pf09042, Pf10446, Pf13895, Pf13927	7273	TTN				Striated Muscle Contraction	4.97146e+07	5.53832e+06	6.10744e+06	7.86907e+06	660454	9.2243e+06			2.04534e+07	5.91794e+06	0.289337
High	P35609	Alpha-actinin-2 OS=Homo sapiens OX=9606 GN=ACTN2 PE=1 SV=1	FALSE	29	19	cell organization and biogenesis;cellular component movement;metabolic process;regulation of biological process;response to stimulus;transport	cytoplasm;cytoskeleton;cytosol;extracellular;membrane;organelle lumen	metal ion binding;protein binding;structural molecule activity	Pf00307, Pf00435, Pf08726, Pf11971, Pf13499, Pf13833	88	ACTN2	Ras activation uopn Ca2+ infux through NMDA receptor; Platelet degranulation ; Nephrin family interactions; Unblocking of NMDA receptor, glutamate binding and activation; RAF/MAP kinase cascade; CREB phosphorylation through the activation of CaMKII; Striated Muscle Contraction; Interleukin-20 family signaling	ENSG00000077522.12	Amoebiasis; Systemic lupus erythematosus; Focal adhesion; Regulation of actin cytoskeleton; Arrhythmogenic right ventricular cardiomyopathy (ARVC); Viral carcinogenesis; Leukocyte transendothelial migration; Adherens junction; Tight junction	Arrhythmogenic Right Ventricular Cardiomyopathy; Striated Muscle Contraction	9.09341e+07	2.44012e+07	2.30846e+07	4.03822e+07	7.87362e+06	2.0586e+07			4.614e+07	2.29473e+07	0.49734
High	P21333	Filamin-A OS=Homo sapiens OX=9606 GN=FLNA PE=1 SV=4	FALSE	4	3	cell organization and biogenesis;cellular component movement;metabolic process;regulation of biological process;response to stimulus;transport	cytoplasm;cytoskeleton;cytosol;extracellular;membrane;nucleus	protein binding;RNA binding;signal transducer activity	Pf00307, Pf00630	2316	FLNA	Platelet degranulation ; RHO GTPases activate PAKs; Cell-extracellular matrix interactions; GP1b-IX-V activation signalling	ENSG00000196924.14	MAPK signaling pathway; Proteoglycans in cancer; Salmonella infection; Focal adhesion	Androgen receptor signaling pathway; Prolactin Signaling Pathway; Focal Adhesion; Hypothesized Pathways in Pathogenesis of Cardiovascular Disease; MAPK Signaling Pathway; IL-4 Signaling Pathway	1.06061e+06	1.56453e+06	1.1042e+06	1.62799e+06	537981	1.62663e+06			1.24311e+06	1.2642e+06	1.01697
High	Q14525	SWISS-PROT:Q14525 Keratin, type I cuticular HA3-II (Hair keratin, type I HA3-II)	TRUE	18	3	cell death;transport	cytosol;membrane	catalytic activity;motor activity;protein binding;structural molecule activity	Pf00038, Pf00529, Pf01576, Pf04156, Pf13514, Pf14362	3884	KRT33B	Formation of the cornified envelope	ENSG00000263012.1; ENSG00000131738.10			98766	148219							123493	#DIV/0!	#DIV/0!
High	Q2KJC7	TREMBL:Q2KJC7;Q8HZM3 (Bos taurus) Periostin, osteoblast specific factor	TRUE	17	2			protein binding	Pf02469, Pf07546	281960	POSTN		ENSBTAG00000012409.5				870068	1.14697e+06	1.59092e+06		492443			1.00852e+06	1.04168e+06	1.03289
High	P68133	Actin, alpha skeletal muscle OS=Homo sapiens OX=9606 GN=ACTA1 PE=1 SV=1	FALSE	29	2	cell organization and biogenesis;cellular component movement;regulation of biological process;response to stimulus	cytoplasm;cytoskeleton;cytosol	nucleotide binding;protein binding;structural molecule activity	Pf00022	58	ACTA1	Striated Muscle Contraction	ENSG00000143632.14		Myometrial Relaxation and Contraction Pathways; Fas Ligand (FasL) pathway and Stress induction of Heat Shock Proteins (HSP) regulation; Association Between Physico-Chemical Features and Toxicity Associated Pathways; Striated Muscle Contraction	1.33021e+09	7.95368e+08	6.03846e+08	1.31605e+09	2.2504e+08	5.88616e+08			9.09808e+08	7.09901e+08	0.780275
High	A0A0S2Z3G9	Actinin alpha 4 isoform 1 (Fragment) OS=Homo sapiens OX=9606 GN=ACTN4 PE=2 SV=1	FALSE	15	5	cell organization and biogenesis;cellular component movement;regulation of biological process;response to stimulus;transport	cytoplasm;cytoskeleton;cytosol;extracellular;nucleus;organelle lumen	DNA binding;metal ion binding;protein binding;RNA binding	Pf00307, Pf00435, Pf08726, Pf11971, Pf13499	81	ACTN4	Platelet degranulation ; Nephrin family interactions	ENSG00000282844.1; ENSG00000130402.11	Arrhythmogenic right ventricular cardiomyopathy (ARVC); Leukocyte transendothelial migration; Focal adhesion; Amoebiasis; Systemic lupus erythematosus; Adherens junction; Regulation of actin cytoskeleton; Tight junction; Viral carcinogenesis	Arrhythmogenic Right Ventricular Cardiomyopathy; Primary Focal Segmental Glomerulosclerosis FSGS; Striated Muscle Contraction	872354	719184	454450	1.38305e+06	161045	635260			681996	726452	1.06518
High	Q3SY84	SWISS-PROT:Q3SY84 Tax_Id=9606 Gene_Symbol=KRT71 Keratin, type II cytoskeletal 71	TRUE	16	1	cell death;cell organization and biogenesis	cytosol	protein binding;structural molecule activity	Pf00038, Pf09726, Pf12128	112802	KRT71					96243.9	2.35277e+07				2.85824e+07			1.1812e+07	2.85824e+07	2.41978
High	P14735	Insulin-degrading enzyme OS=Homo sapiens OX=9606 GN=IDE PE=1 SV=4	FALSE	20	20	cell organization and biogenesis;cellular homeostasis;metabolic process;regulation of biological process;response to stimulus	cell surface;cytoplasm;cytosol;extracellular;membrane;mitochondrion;nucleus;organelle lumen;proteasome	catalytic activity;metal ion binding;nucleotide binding;protein binding;receptor activity	Pf00675, Pf05193	3416	IDE	Ub-specific processing proteases	ENSG00000119912.15	Alzheimer's disease	Alzheimers Disease	4.3354e+06	2.91919e+06	7.30387e+06	1.55574e+06	400503	2.03283e+06			4.85282e+06	1.32969e+06	0.274004
High	A0A0K0K1H8	Epididymis secretory sperm binding protein Li 71p OS=Homo sapiens OX=9606 GN=HEL-S-71p PE=2 SV=1	FALSE	63	2	cell organization and biogenesis;cellular homeostasis;metabolic process;regulation of biological process;response to stimulus;transport	cell surface;endosome;extracellular;membrane;organelle lumen	metal ion binding;protein binding;transporter activity	Pf00405, Pf12974	7018	TF					2.03596e+07	2.04831e+07	2.52596e+08	4.93717e+08	4.63088e+09	4.96222e+08			9.78128e+07	1.8736e+09	19.155
High	V9HWN7	Fructose-bisphosphate aldolase OS=Homo sapiens OX=9606 GN=HEL-S-87p PE=2 SV=1	FALSE	14	12	cell organization and biogenesis;cellular homeostasis;metabolic process;regulation of biological process;transport	cytoplasm;cytoskeleton;cytosol;extracellular;membrane;nucleus;organelle lumen	catalytic activity;protein binding;RNA binding	Pf00274	226	ALDOA	Platelet degranulation ; Gluconeogenesis; Glycolysis; Neutrophil degranulation	ENSG00000149925.17	Pentose phosphate pathway; HIF-1 signaling pathway; Biosynthesis of amino acids; Fructose and mannose metabolism; Metabolic pathways; Glycolysis / Gluconeogenesis; Carbon metabolism	Glycolysis and Gluconeogenesis; Sudden Infant Death Syndrome (SIDS) Susceptibility Pathways	9.36004e+07	4.72656e+07	4.32102e+07	8.71633e+07	1.31079e+07	3.46091e+07			6.13587e+07	4.49601e+07	0.732742
High	Q3MHN5	SWISS-PROT:Q3MHN5 (Bos taurus) Vitamin D-binding protein precursor	TRUE	13	1	transport	extracellular	protein binding;transporter activity	Pf00273, Pf09164	530076	GC					464233	1.25386e+06		2.28094e+06	435446	828492			859046	1.18163e+06	1.37551
High	ENSEMBL:ENSBTAP00000018229	(Bos taurus) 54 kDa protein	TRUE	13	1											1.80232e+06	5.6426e+06	3.45082e+06	2.41157e+07	2.73212e+06	3.99097e+06			3.63191e+06	1.02796e+07	2.83035
High	P04279	Semenogelin-1 OS=Homo sapiens OX=9606 GN=SEMG1 PE=1 SV=2	FALSE	26	21	cell organization and biogenesis;coagulation;defense response;metabolic process;regulation of biological process;response to stimulus	extracellular;nucleus	metal ion binding;protein binding	Pf05474	6406	SEMG1	Antimicrobial peptides; Amyloid fiber formation	ENSG00000124233.11			1.81161e+08	6.12767e+06	1.94382e+06	5.42284e+06	2.36751e+06	3.42844e+06			6.30777e+07	3.7396e+06	0.0592856
High	A0A024R6I7	Alpha-1-antitrypsin OS=Homo sapiens OX=9606 GN=SERPINA1 PE=1 SV=1	FALSE	38	3	cell organization and biogenesis;coagulation;defense response;metabolic process;regulation of biological process;response to stimulus;transport	endoplasmic reticulum;extracellular;Golgi;membrane;organelle lumen	enzyme regulator activity;protein binding	Pf00079	5265	SERPINA1		ENSG00000277377.4		Complement and Coagulation Cascades	4.56615e+06	1.86974e+07	1.80383e+08	3.50697e+08	2.74021e+09	3.07936e+08			6.78822e+07	1.13295e+09	16.6899
High	P02671	Fibrinogen alpha chain OS=Homo sapiens OX=9606 GN=FGA PE=1 SV=2	FALSE	16	15	cell organization and biogenesis;coagulation;defense response;metabolic process;regulation of biological process;response to stimulus;transport	cell surface;extracellular;membrane;organelle lumen	metal ion binding;protein binding;structural molecule activity	Pf00147, Pf02414, Pf08702, Pf12160	2243	FGA	Post-translational protein phosphorylation; Integrin cell surface interactions; Regulation of Insulin-like Growth Factor (IGF) transport and uptake by Insulin-like Growth Factor Binding Proteins (IGFBPs); Signaling by BRAF and RAF fusions; Amyloid fiber formation; MAP2K and MAPK activation; GRB2:SOS provides linkage to MAPK signaling for Integrins ; Signaling by RAS mutants; Signaling by high-kin…	ENSG00000171560.14	Complement and coagulation cascades; Platelet activation	Blood Clotting Cascade; VEGFA-VEGFR2 Signaling Pathway	898820	542394	1.36793e+06	2.24185e+06	2.94152e+07	2.22111e+06			936382	1.12927e+07	12.06
High	P02675	Fibrinogen beta chain OS=Homo sapiens OX=9606 GN=FGB PE=1 SV=2	FALSE	11	9	cell organization and biogenesis;coagulation;defense response;metabolic process;regulation of biological process;response to stimulus;transport	cell surface;cytoplasm;extracellular;membrane;organelle lumen	protein binding;structural molecule activity	Pf00147, Pf08702	2244	FGB	Integrin cell surface interactions; Signaling by BRAF and RAF fusions; MAP2K and MAPK activation; GRB2:SOS provides linkage to MAPK signaling for Integrins ; Signaling by RAS mutants; Signaling by high-kinase activity BRAF mutants; Signaling by moderate kinase activity BRAF mutants; Platelet degranulation ; p130Cas linkage to MAPK signaling for integrins; Paradoxical activation of RAF signaling b…	ENSG00000171564.11	Platelet activation; Complement and coagulation cascades	Blood Clotting Cascade; VEGFA-VEGFR2 Signaling Pathway; Complement and Coagulation Cascades	3.76715e+07	2.94588e+07	3.10937e+07	1.93861e+07	2.38816e+07	2.56865e+07			3.27413e+07	2.29847e+07	0.70201
High	A0A140VJJ6	Testicular tissue protein Li 70 OS=Homo sapiens OX=9606 PE=2 SV=1	FALSE	8	8	cell organization and biogenesis;coagulation;metabolic process;regulation of biological process;response to stimulus;transport	cell surface;extracellular;membrane;organelle lumen	metal ion binding;protein binding;structural molecule activity	Pf00147, Pf08317, Pf08702, Pf15397	2266	FGG		ENSG00000171557.16		Blood Clotting Cascade; VEGFA-VEGFR2 Signaling Pathway	256181	113030	142675	574935	1.06742e+07	389597			170629	3.87957e+06	22.7369
High	P68871	Hemoglobin subunit beta OS=Homo sapiens OX=9606 GN=HBB PE=1 SV=2	FALSE	10	2	cell organization and biogenesis;coagulation;metabolic process;regulation of biological process;response to stimulus;transport	cytosol;extracellular;organelle lumen	antioxidant activity;catalytic activity;metal ion binding;protein binding;transporter activity	Pf00042	3043	HBB	Neutrophil degranulation; Scavenging of heme from plasma; Erythrocytes take up carbon dioxide and release oxygen; Erythrocytes take up oxygen and release carbon dioxide; Factors involved in megakaryocyte development and platelet production	ENSG00000244734.3	Malaria; African trypanosomiasis	Selenium Micronutrient Network; Vitamin B12 Metabolism; Folate Metabolism	1.68078e+07	2.12817e+07	2.49819e+07	2.4702e+07	1.22641e+07	1.62838e+07	Met-loss [N-Term]		2.10238e+07	1.775e+07	0.844281
High	Q5EBM2	Uncharacterized protein OS=Homo sapiens OX=9606 PE=1 SV=1	FALSE	18	7	cell organization and biogenesis;defense response;metabolic process;regulation of biological process;response to stimulus	extracellular	catalytic activity;protein binding	Pf07654, Pf07686, Pf08205	3502	IGHG3					1.25572e+07	6.77386e+06	3.97802e+07	8.8702e+07	6.99674e+08	8.24528e+07			1.97037e+07	2.90276e+08	14.732
High	A0A024R035	Complement component 9, isoform CRA_a OS=Homo sapiens OX=9606 GN=C9 PE=4 SV=1	FALSE	16	14	cell organization and biogenesis;defense response;metabolic process;regulation of biological process;response to stimulus	cytosol;extracellular;membrane	protein binding	Pf00057, Pf00090, Pf01823	735	C9				Allograft Rejection; Complement Activation; Complement and Coagulation Cascades	1.02444e+06	2.88549e+06	3.30861e+06	7.48476e+06	4.80376e+07	5.89052e+06			2.40618e+06	2.0471e+07	8.50766
High	P02070	SWISS-PROT:P02070 (Bos taurus) Hemoglobin subunit beta	TRUE	8	4	transport		metal ion binding;transporter activity	Pf00042	100850059; 280813	LOC100850059; HBB	Erythrocytes take up carbon dioxide and release oxygen; Scavenging of heme from plasma; Factors involved in megakaryocyte development and platelet production; Neutrophil degranulation; Erythrocytes take up oxygen and release carbon dioxide	ENSBTAG00000038748.2	African trypanosomiasis; Malaria	Folate Metabolism; Vitamin B12 Metabolism; Selenium Micronutrient Network	5.13863e+06	8.24479e+06	1.38623e+07	1.73231e+07	2.8559e+06	9.62143e+06			9.08191e+06	9.93348e+06	1.09377
High	P02743	Serum amyloid P-component OS=Homo sapiens OX=9606 GN=APCS PE=1 SV=2	FALSE	10	10	cell organization and biogenesis;defense response;metabolic process;regulation of biological process;response to stimulus	extracellular;nucleus	metal ion binding;protein binding	Pf00354, Pf13385	325	APCS	Amyloid fiber formation	ENSG00000132703.3			388496	2.05151e+06	3.01839e+06	9.53229e+06	9.92691e+07	1.1296e+07			1.81946e+06	4.00325e+07	22.0023
High	Q32MB2	TREMBL:Q32MB2;Q86Y46 Tax_Id=9606 Gene_Symbol=KRT73 Keratin-73	TRUE	11	1	cell death	cytosol;nucleus	catalytic activity;motor activity;protein binding;structural molecule activity	Pf00038, Pf01576, Pf03961, Pf05622, Pf06548, Pf08614, Pf09726, Pf09728, Pf12128	319101	KRT73	Formation of the cornified envelope	ENSG00000186049.8			2.67788e+06	757757		480819	885955				1.71782e+06	683387	0.397823
High	Q1RMN8	TREMBL:Q1RMN8 (Bos taurus) Similar to Immunoglobulin lambda-like polypeptide 1	TRUE	6	6				Pf07654, Pf07679, Pf07686	505478	IGL@					2.39235e+07	2.97182e+07	1.39072e+07	2.14966e+07	8.49649e+06	1.65836e+07			2.25163e+07	1.55256e+07	0.689526
High	P01024	Complement C3 OS=Homo sapiens OX=9606 GN=C3 PE=1 SV=2	FALSE	122	111	cell organization and biogenesis;defense response;metabolic process;regulation of biological process;response to stimulus;transport	extracellular;membrane;organelle lumen	catalytic activity;enzyme regulator activity;protein binding	Pf00207, Pf01759, Pf01821, Pf01835, Pf07677, Pf07678, Pf07703, Pf10569, Pf11974	718	C3	Post-translational protein phosphorylation; Regulation of Insulin-like Growth Factor (IGF) transport and uptake by Insulin-like Growth Factor Binding Proteins (IGFBPs); Alternative complement activation; Peptide ligand-binding receptors; Regulation of Complement cascade; Activation of C3 and C5; Neutrophil degranulation; Immunoregulatory interactions between a Lymphoid and a non-Lymphoid cell; G …	ENSG00000125730.16	Leishmaniasis; Legionellosis; Systemic lupus erythematosus; Pertussis; Chagas disease (American trypanosomiasis); Herpes simplex infection; Phagosome; Staphylococcus aureus infection; Complement and coagulation cascades; Tuberculosis; Viral carcinogenesis	Allograft Rejection; TYROBP Causal Network; Complement Activation; Complement and Coagulation Cascades	1.51704e+08	1.11638e+08	2.56009e+08	3.45656e+08	2.49176e+09	3.37408e+08			1.73117e+08	1.05827e+09	6.11306
High	P06727	Apolipoprotein A-IV OS=Homo sapiens OX=9606 GN=APOA4 PE=1 SV=3	FALSE	30	30	cell organization and biogenesis;defense response;metabolic process;regulation of biological process;response to stimulus;transport	cell surface;cytosol;endosome;extracellular;organelle lumen	antioxidant activity;catalytic activity;enzyme regulator activity;metal ion binding;protein binding;transporter activity	Pf01442, Pf06386, Pf07902	337	APOA4	Signaling by GPCR; Assembly of active LPL and LIPC lipase complexes; Amyloid fiber formation; Retinoid metabolism and transport; Chylomicron assembly; Chylomicron remodeling			Statin Pathway	823494	9.32723e+06	9.80746e+06	5.77047e+07	3.0125e+08	2.60787e+07			6.65273e+06	1.28345e+08	19.292
High	P05089	Arginase-1 OS=Homo sapiens OX=9606 GN=ARG1 PE=1 SV=2	FALSE	19	19	cell organization and biogenesis;defense response;metabolic process;regulation of biological process;response to stimulus;transport	cytoplasm;cytosol;extracellular;membrane;nucleus;organelle lumen	catalytic activity;metal ion binding	Pf00491	383	ARG1	Urea cycle; Neutrophil degranulation	ENSG00000118520.14	Arginine biosynthesis; Biosynthesis of amino acids; Metabolic pathways; Amoebiasis; Arginine and proline metabolism	Spinal Cord Injury; Amino Acid metabolism; Urea cycle and metabolism of amino groups	9.98325e+07	4.98546e+07	6.4948e+07	3.61221e+07	1.59481e+07	4.26091e+07			7.1545e+07	3.15598e+07	0.441118
High	P61106	Ras-related protein Rab-14 OS=Homo sapiens OX=9606 GN=RAB14 PE=1 SV=4	FALSE	4	3	cell organization and biogenesis;defense response;metabolic process;regulation of biological process;response to stimulus;transport	cytosol;endoplasmic reticulum;endosome;Golgi;membrane;vacuole	catalytic activity;nucleotide binding;protein binding	Pf00009, Pf00025, Pf00071, Pf04670, Pf08477	51552	RAB14	Translocation of GLUT4 to the plasma membrane; Neutrophil degranulation; Synthesis of PIPs at the plasma membrane; RAB GEFs exchange GTP for GDP on RABs; RAB geranylgeranylation	ENSG00000119396.10	AMPK signaling pathway	Focal Adhesion-PI3K-Akt-mTOR-signaling pathway	1.94989e+06	1.93571e+06	794978	719412	352302	815964			1.56019e+06	629226	0.4033
High	P08697	Alpha-2-antiplasmin OS=Homo sapiens OX=9606 GN=SERPINF2 PE=1 SV=3	FALSE	8	8	cell organization and biogenesis;defense response;regulation of biological process;response to stimulus;transport	cell surface;extracellular;organelle lumen	enzyme regulator activity;protein binding	Pf00079	5345	SERPINF2	Platelet degranulation ; Dissolution of Fibrin Clot	ENSG00000167711.13	Complement and coagulation cascades	Blood Clotting Cascade; Complement and Coagulation Cascades	452135	447045	259231	1.42772e+06	9.99978e+06	959158			386137	4.12888e+06	10.6928
High	Q16778	Histone H2B type 2-E OS=Homo sapiens OX=9606 GN=HIST2H2BE PE=1 SV=3	FALSE	3	3	cell organization and biogenesis;defense response;response to stimulus	chromosome;cytosol;nucleus	DNA binding;protein binding	Pf00125, Pf00808	8349	HIST2H2BE	SIRT1 negatively regulates rRNA expression; Nonhomologous End-Joining (NHEJ); Activation of anterior HOX genes in hindbrain development during early embryogenesis; NoRC negatively regulates rRNA expression; Meiotic synapsis; Transcriptional regulation by small RNAs; Meiotic recombination; PRC2 methylates histones and DNA; Recruitment and ATM-mediated phosphorylation of repair and signaling protei…	ENSG00000184678.10	Alcoholism; Viral carcinogenesis; Systemic lupus erythematosus		6.03755e+06	4.83688e+06	3.51733e+06	1.01185e+07	1.69154e+06	3.36185e+06			4.79726e+06	5.05729e+06	1.0542
High	A4D1M3	Carboxypeptidase A4, isoform CRA_a OS=Homo sapiens OX=9606 GN=CPA4 PE=2 SV=1	FALSE	19	5	cell organization and biogenesis;metabolic process	extracellular	catalytic activity;metal ion binding;protein binding	Pf00246, Pf02244	51200	CPA4		ENSG00000128510.10			4.19337e+07	2.36073e+07	2.14706e+07	1.75169e+07	6.33006e+06	1.89884e+07			2.90039e+07	1.42785e+07	0.492295
High	A0A090N7V5	Chromosome 7 open reading frame 24 OS=Homo sapiens OX=9606 GN=C7orf24 PE=4 SV=1	FALSE	16	16	cell organization and biogenesis;metabolic process	cytosol	catalytic activity;protein binding	Pf06094, Pf13772	79017	GGCT	Glutathione synthesis and recycling	ENSG00000006625.17	Glutathione metabolism		1.33252e+09	1.74995e+09	1.03473e+09	1.00001e+09	4.3605e+08	1.43801e+09			1.3724e+09	9.58023e+08	0.698063
High	A0A024R4H6	Kallikrein 7 (Chymotryptic, stratum corneum), isoform CRA_b OS=Homo sapiens OX=9606 GN=KLK7 PE=3 SV=1	FALSE	7	7	cell organization and biogenesis;metabolic process;regulation of biological process	extracellular	catalytic activity	Pf00089	5650	KLK7	Degradation of the extracellular matrix	ENSG00000169035.11			1.55538e+07	1.23991e+07	1.03015e+07	9.33669e+06	2.50424e+06	9.02188e+06			1.27515e+07	6.95427e+06	0.545371
High	P00735	SWISS-PROT:P00735 (Bos taurus) Prothrombin precursor (Fragment)	TRUE	15	9	cell organization and biogenesis;cellular homeostasis;coagulation;defense response;metabolic process;regulation of biological process;response to stimulus	extracellular	catalytic activity;metal ion binding;protein binding;receptor activity;signal transducer activity	Pf00051, Pf00089, Pf00594, Pf09396	280685	F2	Intrinsic Pathway of Fibrin Clot Formation; Cell surface interactions at the vascular wall; Peptide ligand-binding receptors; Thrombin signalling through proteinase activated receptors (PARs); Common Pathway of Fibrin Clot Formation; Removal of aminoterminal propeptides from gamma-carboxylated proteins; Transport of gamma-carboxylated protein precursors from the endoplasmic reticulum to the Golgi…	ENSBTAG00000007148.5	Neuroactive ligand-receptor interaction; Complement and coagulation cascades; Regulation of actin cytoskeleton	Complement and Coagulation Cascades; Regulation of Actin Cytoskeleton; Folate Metabolism; IL1 and megakaryotyces in obesity; Vitamin B12 Metabolism; Blood Clotting Cascade; Selenium Micronutrient Network		4.15631e+06	4.78976e+06	9.2654e+06		1.46525e+06			4.47303e+06	5.36533e+06	1.19948
High	B4DS09	cDNA FLJ61365, highly similar to Bromodomain-containing protein 3 OS=Homo sapiens OX=9606 PE=2 SV=1	FALSE	2	2	cell organization and biogenesis;metabolic process;regulation of biological process	nucleus	protein binding	Pf00439	8019	BRD3					2.89775e+06	2.38916e+06	2.94001e+06	565204	795341	2.73624e+06			2.74231e+06	1.3656e+06	0.497974
High	P78386	SWISS-PROT:P78386 Keratin, type II cuticular Hb5 (Hair keratin, type II Hb5) - Homo sapiens (Human).	TRUE	16	8	cell death	cytosol	structural molecule activity	Pf00038, Pf09726	3891	KRT85	Formation of the cornified envelope	ENSG00000135443.8			6.31626e+06	4.29958e+06	2.32385e+06	1.29051e+06		1.61864e+06			4.31323e+06	1.45458e+06	0.337236
High	A8K9A9	cDNA FLJ77744, highly similar to Homo sapiens kallikrein B, plasma (Fletcher factor) 1 (KLKB1), mRNA OS=Homo sapiens OX=9606 PE=2 SV=1	FALSE	10	10	cell organization and biogenesis;metabolic process;regulation of biological process;response to stimulus	extracellular;membrane	catalytic activity;protein binding	Pf00024, Pf00089, Pf13365, Pf14295	3818	KLKB1			Complement and coagulation cascades	Complement and Coagulation Cascades	2.35183e+06	3.9103e+06	1.67967e+06	2.66879e+06	1.16801e+07	2.53764e+06			2.64727e+06	5.62885e+06	2.12629
High	B2R4R0	Histone H4 OS=Homo sapiens OX=9606 GN=HIST1H4L PE=2 SV=1	FALSE	6	6	cell organization and biogenesis;metabolic process;regulation of biological process;response to stimulus	chromosome;extracellular;membrane;nucleus	DNA binding;protein binding;RNA binding	Pf00125, Pf02969, Pf15630	8359; 8361; 8360; 8363; 8370; 554313; 8365; 8364; 121504; 8367; 8294; 8366; 8362; 8368	HIST1H4A; HIST1H4F; HIST1H4D; HIST1H4J; HIST2H4A; HIST2H4B; HIST1H4H; HIST1H4C; HIST4H4; HIST1H4E; HIST1H4I; HIST1H4B; HIST1H4K; HIST1H4L	SIRT1 negatively regulates rRNA expression; RMTs methylate histone arginines; Nonhomologous End-Joining (NHEJ); Activation of anterior HOX genes in hindbrain development during early embryogenesis; NoRC negatively regulates rRNA expression; Meiotic synapsis; Transcriptional regulation by small RNAs; Meiotic recombination; PRC2 methylates histones and DNA; Recruitment and ATM-mediated phosphorylat…	ENSG00000197061.4; ENSG00000275126.1; ENSG00000273542.1; ENSG00000197238.4; ENSG00000197837.3; ENSG00000276966.2; ENSG00000158406.4; ENSG00000270882.2; ENSG00000274618.1; ENSG00000278637.1; ENSG00000277157.1; ENSG00000278705.1; ENSG00000270276.2; ENSG00000276180.1	Viral carcinogenesis; Systemic lupus erythematosus; Alcoholism	Gastric Cancer Network 1; Histone Modifications; Type II interferon signaling (IFNG)	1.93311e+07	1.33314e+07	7.49875e+06	2.48622e+07	739969	3.18708e+06			1.33871e+07	9.59643e+06	0.716844
High	B4DN72	cDNA FLJ55910, highly similar to Keratin, type II cuticular Hb6 OS=Homo sapiens OX=9606 PE=2 SV=1	TRUE	14	6	cell death;regulation of biological process;transport	cytosol	catalytic activity;motor activity;protein binding;structural molecule activity	Pf00038, Pf01576, Pf05557, Pf07888, Pf07926, Pf09726, Pf11559, Pf12128, Pf13166	3892	KRT86					1.25842e+07	4.45637e+06	1.10225e+06	2.8121e+06		1.82694e+06			6.0476e+06	2.31952e+06	0.383544
High	A0A024R5Z7	Annexin OS=Homo sapiens OX=9606 GN=ANXA2 PE=3 SV=1	FALSE	35	35	cell organization and biogenesis;metabolic process;regulation of biological process;response to stimulus;transport	cell surface;cytoplasm;cytosol;endoplasmic reticulum;endosome;extracellular;membrane;nucleus;organelle lumen	enzyme regulator activity;metal ion binding;protein binding;RNA binding	Pf00191	302	ANXA2	Dissolution of Fibrin Clot; Gene and protein expression by JAK-STAT signaling after Interleukin-12 stimulation; Smooth Muscle Contraction; Neutrophil degranulation; Interleukin-12 family signaling	ENSG00000182718.16		Prostaglandin Synthesis and Regulation	6.49372e+08	4.88065e+08	4.84082e+08	2.6866e+08	1.1283e+08	3.82197e+08	Met-loss+Acetyl [N-Term]		5.40506e+08	2.54562e+08	0.47097
High	P20618	Proteasome subunit beta type-1 OS=Homo sapiens OX=9606 GN=PSMB1 PE=1 SV=2	FALSE	8	8	cell organization and biogenesis;metabolic process;regulation of biological process;response to stimulus;transport	cytoplasm;cytosol;extracellular;nucleus;organelle lumen;proteasome	catalytic activity;protein binding	Pf00227	5689	PSMB1	Regulation of RAS by GAPs; CDT1 association with the CDC6:ORC:origin complex; Downstream TCR signaling; UCH proteinases; NIK-->noncanonical NF-kB signaling; Hh mutants that don't undergo autocatalytic processing are degraded by ERAD; SCF-beta-TrCP mediated degradation of Emi1; Neutrophil degranulation; Cross-presentation of soluble exogenous antigens (endosomes); Separation of Sister Chromatids; …	ENSG00000008018.8	Proteasome	Proteasome Degradation	1.77127e+07	1.00757e+07	8.2681e+06	7.72843e+06	1.30779e+06	1.0153e+07			1.20188e+07	6.39642e+06	0.532199
High	D0PNI1	Epididymis luminal protein 4 OS=Homo sapiens OX=9606 GN=YWHAZ PE=2 SV=1	FALSE	14	10	cell organization and biogenesis;metabolic process;regulation of biological process;response to stimulus;transport	cytoplasm;cytosol;membrane;mitochondrion;nucleus	catalytic activity;protein binding;RNA binding	Pf00244	7534	YWHAZ	Chk1/Chk2(Cds1) mediated inactivation of Cyclin B:Cdk1 complex; Interleukin-3, 5 and GM-CSF signaling; KSRP (KHSRP) binds and destabilizes mRNA; Activation of BAD and translocation to mitochondria ; GP1b-IX-V activation signalling; Translocation of GLUT4 to the plasma membrane; Rap1 signalling; Deactivation of the beta-catenin transactivating complex; TP53 Regulates Metabolic Genes; RHO GTPases a…	ENSG00000164924.17	Pathogenic Escherichia coli infection; Cell cycle; Epstein-Barr virus infection; Viral carcinogenesis; Oocyte meiosis; Hepatitis B; PI3K-Akt signaling pathway; Hippo signaling pathway	Cell Cycle; Prolactin Signaling Pathway; Pathogenic Escherichia coli infection; Myometrial Relaxation and Contraction Pathways; Calcium Regulation in the Cardiac Cell; Sudden Infant Death Syndrome (SIDS) Susceptibility Pathways	7.28493e+06	2.23471e+07	3.27381e+07	5.16466e+07	9.48212e+06	1.81104e+07	Acetyl [N-Term]		2.079e+07	2.6413e+07	1.27047
High	P02662	SWISS-PROT:P02662 Alpha-S1-casein - Bos taurus (Bovine).	TRUE	9	9											1.15386e+07	1.64858e+07	1.18737e+07	2.17482e+07	3.65842e+06	1.34811e+07			1.32994e+07	1.29626e+07	0.974678
High	D1MGQ2	Alpha-2 globin chain OS=Homo sapiens OX=9606 GN=HBA2 PE=3 SV=1	FALSE	8	4	cell organization and biogenesis;metabolic process;regulation of biological process;response to stimulus;transport	cytosol;extracellular;membrane;organelle lumen	antioxidant activity;catalytic activity;metal ion binding;protein binding;transporter activity	Pf00042	3040; 3039	HBA2; HBA1	Scavenging of heme from plasma; Erythrocytes take up carbon dioxide and release oxygen; Erythrocytes take up oxygen and release carbon dioxide	ENSG00000206172.8; ENSG00000188536.12	Malaria; African trypanosomiasis	Selenium Micronutrient Network; Vitamin B12 Metabolism; Folate Metabolism; Effects of Nitric Oxide	1.38764e+07	2.52446e+07	2.85972e+07	3.89772e+07	1.18595e+07	1.84006e+07	Met-loss [N-Term]		2.25727e+07	2.30791e+07	1.02243
High	P02754	SWISS-PROT:P02754 Beta-lactoglobulin - Bos taurus (Bovine).	TRUE	8	8											7.4488e+06	1.72483e+07	1.42161e+07	5.44583e+07	1.05148e+06	1.5334e+07			1.29711e+07	2.36146e+07	1.82056
High	P56537	Eukaryotic translation initiation factor 6 OS=Homo sapiens OX=9606 GN=EIF6 PE=1 SV=1	FALSE	4	4	cell organization and biogenesis;metabolic process;regulation of biological process;response to stimulus;transport	cytoplasm;cytosol;nucleus	protein binding;RNA binding	Pf01912	3692	EIF6		ENSG00000242372.6	Ribosome biogenesis in eukaryotes	Translation Factors	5.3028e+06	3.40937e+06	1.27352e+06	2.61585e+06	677871	2.73899e+06			3.32856e+06	2.01091e+06	0.604136
High	A0A024R877	Delta-aminolevulinic acid dehydratase OS=Homo sapiens OX=9606 GN=ALAD PE=3 SV=1	FALSE	2	2	cell organization and biogenesis;metabolic process;regulation of biological process;response to stimulus;transport	cytosol;extracellular;nucleus;organelle lumen	catalytic activity;metal ion binding;protein binding	Pf00490	210	ALAD				Heme Biosynthesis	1.26593e+06	1.19527e+06	1.59935e+06	476873	189324	1.31983e+06			1.35352e+06	662008	0.489101
High	Q58D62	SWISS-PROT:Q58D62 (Bos taurus) Fetuin-B precursor	TRUE	10	10	regulation of biological process	extracellular	enzyme regulator activity	Pf00031	504615	FETUB		ENSBTAG00000017531.4			737966	1.57918e+07	1.98266e+07	3.03793e+07	1.12398e+07	3.20135e+06			1.21188e+07	1.49401e+07	1.23281
High	P32320	Cytidine deaminase OS=Homo sapiens OX=9606 GN=CDA PE=1 SV=2	FALSE	2	2	cell organization and biogenesis;metabolic process;regulation of biological process;response to stimulus;transport	cytosol;extracellular;organelle lumen	catalytic activity;metal ion binding;protein binding	Pf00383, Pf08211, Pf14421	978	CDA	Pyrimidine salvage; Neutrophil degranulation	ENSG00000158825.5	Metabolic pathways; Drug metabolism - other enzymes; Pyrimidine metabolism	Fluoropyrimidine Activity	1.26554e+06	2.8616e+06	2.40215e+06	2.2845e+06	999772	2.61728e+06			2.17643e+06	1.96718e+06	0.903857
High	P02766	Transthyretin OS=Homo sapiens OX=9606 GN=TTR PE=1 SV=1	FALSE	11	11	cell organization and biogenesis;metabolic process;regulation of biological process;transport	cytoplasm;extracellular;organelle lumen	protein binding	Pf00576	7276	TTR	Signaling by GPCR; Neutrophil degranulation; The canonical retinoid cycle in rods (twilight vision); Amyloid fiber formation; Retinoid metabolism and transport; Retinoid cycle disease events; Non-integrin membrane-ECM interactions	ENSG00000118271.9	Thyroid hormone synthesis		471234	948766	1.5641e+07	2.90249e+07	2.39893e+08	5.6275e+07			5.68699e+06	1.08398e+08	19.0606
High	P25705	ATP synthase subunit alpha, mitochondrial OS=Homo sapiens OX=9606 GN=ATP5F1A PE=1 SV=1	FALSE	7	7	cell organization and biogenesis;metabolic process;regulation of biological process;transport	membrane;mitochondrion;organelle lumen	catalytic activity;nucleotide binding;protein binding;RNA binding;transporter activity	Pf00006, Pf00306, Pf02663, Pf02874, Pf05943	498	ATP5A1	Cristae formation; Mitochondrial protein import; Formation of ATP by chemiosmotic coupling; Metabolism of proteins	ENSG00000152234.15	Alzheimer's disease; Oxidative phosphorylation; Huntington's disease; Metabolic pathways; Parkinson's disease	Electron Transport Chain; Oxidative phosphorylation	3.40965e+06	2.17221e+06	1.66666e+06	3.27202e+06	958182	805809			2.41617e+06	1.67867e+06	0.694765
High	P01833	Polymeric immunoglobulin receptor OS=Homo sapiens OX=9606 GN=PIGR PE=1 SV=4	FALSE	15	15	cell organization and biogenesis;regulation of biological process;response to stimulus;transport	extracellular;membrane	receptor activity;signal transducer activity		5284	PIGR	Neutrophil degranulation	ENSG00000162896.5	Intestinal immune network for IgA production		9.5935e+06	6.13904e+06	4.09997e+06	4.77467e+06	6.34203e+06	4.54432e+06			6.61084e+06	5.22034e+06	0.789664
High	W8QEH3	Lamin A/C OS=Homo sapiens OX=9606 GN=LMNA PE=3 SV=1	FALSE	15	15	cell organization and biogenesis;regulation of biological process;response to stimulus;transport	cytosol;membrane;nucleus	protein binding;structural molecule activity	Pf00038, Pf00932	4000	LMNA				Arrhythmogenic Right Ventricular Cardiomyopathy; Adipogenesis; Fas Ligand (FasL) pathway and Stress induction of Heat Shock Proteins (HSP) regulation	8.69248e+06	4.89685e+06	3.79941e+06	6.6002e+06	1.14046e+06	3.89616e+06			5.79625e+06	3.87894e+06	0.669215
High	A0A0A0MSI0	Peroxiredoxin-1 (Fragment) OS=Homo sapiens OX=9606 GN=PRDX1 PE=1 SV=1	FALSE	17	13	cell proliferation;cellular homeostasis;defense response;metabolic process;regulation of biological process;response to stimulus	cytoplasm;cytosol;mitochondrion;nucleus	antioxidant activity;catalytic activity;protein binding;RNA binding	Pf00578, Pf08534	5052	PRDX1		ENSG00000117450.13		Androgen receptor signaling pathway; Selenium Micronutrient Network; NRF2 pathway	4.64056e+07	5.14237e+07	5.72253e+07	4.57723e+07	1.49658e+07	3.97514e+07			5.16848e+07	3.34965e+07	0.648091
High	Q3T052	TREMBL:Q3T052;Q5EA67 (Bos taurus) Inter-alpha (Globulin) inhibitor H4	TRUE	14	13	defense response;metabolic process;regulation of biological process;response to stimulus	extracellular	enzyme regulator activity	Pf00092, Pf06668, Pf08487, Pf13519, Pf13768	513700	ITIH4					824768	7.95289e+06	1.49461e+07	1.73922e+07	4.66736e+06	9.60674e+06			7.90791e+06	1.05554e+07	1.33479
High	P36955	Pigment epithelium-derived factor OS=Homo sapiens OX=9606 GN=SERPINF1 PE=1 SV=4	FALSE	7	7	cell proliferation;cellular homeostasis;development;regulation of biological process;response to stimulus	extracellular	enzyme regulator activity;protein binding	Pf00079	5176	SERPINF1		ENSG00000132386.10	Wnt signaling pathway		1.07465e+06	237499	348540	1.39183e+06	3.6687e+06	1.44498e+06			553564	2.1685e+06	3.91735
High	O75629	Protein CREG1 OS=Homo sapiens OX=9606 GN=CREG1 PE=1 SV=1	FALSE	2	2	cell proliferation;development;regulation of biological process;transport	extracellular;organelle lumen	protein binding	Pf13883	8804	CREG1	Neutrophil degranulation	ENSG00000143162.7		Senescence and Autophagy in Cancer	1.66509e+06	2.72841e+06	1.38724e+06	882084	501857	1.45764e+06			1.92692e+06	947194	0.49156
High	Q53R15	Uncharacterized protein MYL1 (Fragment) OS=Homo sapiens OX=9606 GN=MYL1 PE=4 SV=1	FALSE	4	4	cellular component movement	cytosol	metal ion binding;structural molecule activity	Pf13405, Pf13499	4632	MYL1				Striated Muscle Contraction; Regulation of Actin Cytoskeleton; G13 Signaling Pathway	2.03084e+07	1.69303e+07	2.15753e+07	4.99737e+07	4.20845e+06	1.74642e+07			1.96047e+07	2.38821e+07	1.21818
High	P00734	Prothrombin OS=Homo sapiens OX=9606 GN=F2 PE=1 SV=2	FALSE	27	21	cellular component movement;cellular homeostasis;coagulation;defense response;development;metabolic process;regulation of biological process;response to stimulus;transport	extracellular;membrane;organelle lumen	catalytic activity;metal ion binding;protein binding;receptor activity;signal transducer activity	Pf00051, Pf00089, Pf00594, Pf09342, Pf09396	2147	F2	Regulation of Insulin-like Growth Factor (IGF) transport and uptake by Insulin-like Growth Factor Binding Proteins (IGFBPs); Peptide ligand-binding receptors; Transport of gamma-carboxylated protein precursors from the endoplasmic reticulum to the Golgi apparatus; Intrinsic Pathway of Fibrin Clot Formation; Removal of aminoterminal propeptides from gamma-carboxylated proteins; Gamma-carboxylation…	ENSG00000180210.14	Regulation of actin cytoskeleton; Neuroactive ligand-receptor interaction; Complement and coagulation cascades	Selenium Micronutrient Network; Vitamin B12 Metabolism; Folate Metabolism; Blood Clotting Cascade; IL1 and megakaryocytes in obesity; Regulation of Actin Cytoskeleton; Complement and Coagulation Cascades	357265	601179	3.28819e+06	6.43288e+06	7.09681e+07	4.64784e+06			1.41554e+06	2.73496e+07	19.3209
High	P01031	Complement C5 OS=Homo sapiens OX=9606 GN=C5 PE=1 SV=4	FALSE	37	30	cellular component movement;defense response;metabolic process;regulation of biological process;response to stimulus	extracellular	enzyme regulator activity;protein binding	Pf00207, Pf01759, Pf01821, Pf01835, Pf07677, Pf07678, Pf07703, Pf11974	727	C5	Terminal pathway of complement; Peptide ligand-binding receptors; Regulation of Complement cascade; Activation of C3 and C5; G alpha (i) signalling events	ENSG00000106804.7	Systemic lupus erythematosus; Pertussis; Herpes simplex infection; Complement and coagulation cascades; Prion diseases; Staphylococcus aureus infection	Allograft Rejection; Spinal Cord Injury; Oxidative Damage; Complement Activation	1.1724e+07	5.64987e+06	2.21022e+07	2.1338e+07	9.36787e+07	1.42469e+07			1.31587e+07	4.30879e+07	3.27448
High	A0A096LPE2	SAA2-SAA4 readthrough OS=Homo sapiens OX=9606 GN=SAA2-SAA4 PE=4 SV=1	FALSE	5	5	cellular component movement;defense response;response to stimulus	extracellular		Pf00277	100528017	SAA2-SAA4		ENSG00000255071.3			1.12356e+06	888955	3.55453e+06	6.24847e+06	4.10658e+07	8.89692e+06			1.85568e+06	1.87371e+07	10.0971
High	P04792	Heat shock protein beta-1 OS=Homo sapiens OX=9606 GN=HSPB1 PE=1 SV=2	FALSE	16	16	cellular component movement;metabolic process;regulation of biological process;response to stimulus	cytoplasm;cytoskeleton;cytosol;membrane;nucleus;proteasome	enzyme regulator activity;protein binding;RNA binding	Pf00011	3315	HSPB1	AUF1 (hnRNP D0) binds and destabilizes mRNA; VEGFA-VEGFR2 Pathway; MAPK6/MAPK4 signaling	ENSG00000106211.8	Amoebiasis; Epstein-Barr virus infection; MAPK signaling pathway; VEGF signaling pathway	Apoptosis-related network due to altered Notch3 in ovarian cancer; Fas Ligand (FasL) pathway and Stress induction of Heat Shock Proteins (HSP) regulation; MAPK Signaling Pathway; ATM Signaling Network in Development and Disease; VEGFA-VEGFR2 Signaling Pathway; p38 MAPK Signaling Pathway	1.62332e+07	1.78441e+07	2.00332e+07	2.31259e+07	2.01495e+06	1.56496e+07			1.80368e+07	1.35968e+07	0.753834
High	Q8NEJ1	Uncharacterized protein OS=Homo sapiens OX=9606 PE=2 SV=1	FALSE	12	2	cellular component movement;metabolic process;regulation of biological process;response to stimulus;transport	extracellular;membrane	catalytic activity	Pf07654, Pf07686, Pf13927	28823	IGLV1-44					282587	1.26419e+06	1.29428e+07	2.08253e+07	1.58502e+08	2.6072e+07			4.82986e+06	6.84665e+07	14.1757
High	P06310	Immunoglobulin kappa variable 2-30 OS=Homo sapiens OX=9606 GN=IGKV2-30 PE=3 SV=2	FALSE	3	2	cellular component movement;metabolic process;regulation of biological process;response to stimulus;transport	extracellular;membrane	catalytic activity	Pf07679, Pf07686	28919	IGKV2-30	FCERI mediated Ca+2 mobilization; Scavenging of heme from plasma; Classical antibody-mediated complement activation; FCERI mediated MAPK activation; FCERI mediated NF-kB activation; CD22 mediated BCR regulation; Regulation of Complement cascade; Immunoregulatory interactions between a Lymphoid and a non-Lymphoid cell; Cell surface interactions at the vascular wall; FCGR activation; Regulation of …	ENSG00000281933.1; ENSG00000243238.1			1.10682e+06	1.06811e+06	5.81096e+06	9.69795e+06	6.83709e+07	1.04472e+07			2.66196e+06	2.95054e+07	11.0841
High	Q9Y623	Myosin-4 OS=Homo sapiens OX=9606 GN=MYH4 PE=2 SV=2	FALSE	81	9	cellular component movement;metabolic process;response to stimulus	cytoplasm	catalytic activity;motor activity;nucleotide binding;protein binding;RNA binding	Pf00063, Pf01576, Pf02736, Pf04111, Pf05622, Pf07888, Pf08317, Pf12128	4622	MYH4	Translocation of GLUT4 to the plasma membrane	ENSG00000264424.1	Tight junction		1.9123e+08	1.96297e+07	1.15705e+07	3.33178e+07	3.82217e+06	1.14318e+07			7.41433e+07	1.61906e+07	0.218369
High	W8QEY1	Lactoferrin OS=Homo sapiens OX=9606 PE=2 SV=1	FALSE	32	30	cellular homeostasis;defense response;metabolic process;regulation of biological process;response to stimulus;transport	cell surface;cytoplasm;extracellular;nucleus;organelle lumen	catalytic activity;DNA binding;enzyme regulator activity;metal ion binding;protein binding	Pf00405	4057	LTF					4.72194e+07	2.55979e+07	2.08761e+07	4.74554e+07	2.71636e+06	2.51568e+07			3.12312e+07	2.51095e+07	0.80399
High	B4DF70	cDNA FLJ60461, highly similar to Peroxiredoxin-2 (EC 1.11.1.15) OS=Homo sapiens OX=9606 PE=2 SV=1	FALSE	15	14	cellular homeostasis;metabolic process;regulation of biological process;response to stimulus	cytoplasm;cytosol	antioxidant activity;catalytic activity;protein binding	Pf00578, Pf08534, Pf13905	7001	PRDX2				Selenium Micronutrient Network	6.37467e+07	4.84031e+07	5.46554e+07	3.99214e+07	1.6307e+07	3.79283e+07			5.56017e+07	3.13856e+07	0.564471
High	Q1RMK2	TREMBL:Q1RMK2 (Bos taurus) IGHM protein	TRUE	7	7				Pf07654							4.55719e+06	5.79892e+06	3.4966e+06	5.21873e+06	748300	3.30016e+06			4.61757e+06	3.08906e+06	0.66898
High	P02790	Hemopexin OS=Homo sapiens OX=9606 GN=HPX PE=1 SV=2	FALSE	26	26	cellular homeostasis;metabolic process;regulation of biological process;transport	extracellular;organelle lumen	metal ion binding;protein binding;transporter activity	Pf00045	3263	HPX	Scavenging of heme from plasma	ENSG00000110169.10			1.36702e+06	2.17826e+07	2.33898e+07	5.12552e+07	6.21689e+08	5.15365e+07			1.55132e+07	2.41494e+08	15.567
High	A0A024RAM2	Glutaredoxin (Thioltransferase), isoform CRA_c OS=Homo sapiens OX=9606 GN=GLRX PE=4 SV=1	FALSE	4	4	cellular homeostasis;metabolic process;regulation of biological process;transport	cytoplasm;cytosol;mitochondrion;nucleus	catalytic activity;protein binding	Pf00462, Pf05768, Pf13098, Pf13417, Pf13462	2745	GLRX	Interconversion of nucleotide di- and triphosphates	ENSG00000173221.13		One Carbon Metabolism	2.3419e+06	2.76051e+06	2.74171e+06	870406	432962	1.09298e+06	Met-loss+Acetyl [N-Term]		2.61471e+06	798783	0.305496
High	Q9H552	TREMBL:Q9H552 Tax_Id=9606 Gene_Symbol=- Keratin-8-like protein 1	TRUE	8	1			catalytic activity;motor activity;structural molecule activity	Pf00038, Pf01576, Pf13166	347265	KRT8P11					498475	6.51056e+06	2.02092e+06	1.95098e+06		1.49829e+06			3.00999e+06	1.72464e+06	0.572971
High	P35900	SWISS-PROT:P35900 Tax_Id=9606 Gene_Symbol=KRT20 Keratin, type I cytoskeletal 20	TRUE	6	1	cell death;cell organization and biogenesis;regulation of biological process;response to stimulus	cytoplasm;cytosol	protein binding;structural molecule activity	Pf00038	54474	KRT20	Formation of the cornified envelope	ENSG00000171431.3; ENSG00000263057.2			755598	5.99576e+06	1.52848e+06	3.76419e+06	175154	2.11203e+06			2.75995e+06	2.01713e+06	0.730857
High	A0A140VKE5	Sulfhydryl oxidase OS=Homo sapiens OX=9606 GN=QSCN6 PE=2 SV=1	FALSE	3	3	cellular homeostasis;metabolic process;regulation of biological process;transport	extracellular;Golgi;organelle lumen	catalytic activity	Pf00085, Pf04777, Pf13905	5768	QSOX1		ENSG00000116260.16			1.47597e+06	1.06546e+06	784375	1.17838e+06	688970	657567			1.1086e+06	841638	0.759188
High	P17697	SWISS-PROT:P17697 (Bos taurus) Clusterin precursor	TRUE	9	9	metabolic process;regulation of biological process;response to stimulus	cytoplasm;cytosol;endoplasmic reticulum;extracellular;membrane;mitochondrion;nucleus	catalytic activity;protein binding	Pf01093	280750	CLU	Platelet degranulation ; Terminal pathway of complement; Antimicrobial peptides; Regulation of Complement cascade	ENSBTAG00000005574.4	Complement and coagulation cascades	Complement and Coagulation Cascades	663694	6.46836e+06	9.33664e+06	1.70747e+07		7.67013e+06			5.48957e+06	1.23724e+07	2.2538
High	A5PL27	CP protein OS=Homo sapiens OX=9606 GN=CP PE=2 SV=1	FALSE	45	3	cellular homeostasis;metabolic process;transport	extracellular;membrane;organelle lumen	catalytic activity;metal ion binding;protein binding	Pf00394, Pf07731, Pf07732	1356	CP	Metal ion SLC transporters; Post-translational protein phosphorylation; Regulation of Insulin-like Growth Factor (IGF) transport and uptake by Insulin-like Growth Factor Binding Proteins (IGFBPs); Iron uptake and transport; Defective CP causes aceruloplasminemia (ACERULOP)		Porphyrin and chlorophyll metabolism		1.30746e+07	1.48768e+07	2.72243e+07	5.41324e+07	4.56524e+08	4.7001e+07			1.83919e+07	1.85886e+08	10.1069
High	P01008	Antithrombin-III OS=Homo sapiens OX=9606 GN=SERPINC1 PE=1 SV=1	FALSE	28	24	coagulation;defense response;metabolic process;regulation of biological process;response to stimulus;transport	extracellular;membrane;organelle lumen	enzyme regulator activity;protein binding	Pf00079	462	SERPINC1	Post-translational protein phosphorylation; Regulation of Insulin-like Growth Factor (IGF) transport and uptake by Insulin-like Growth Factor Binding Proteins (IGFBPs); Common Pathway of Fibrin Clot Formation; Intrinsic Pathway of Fibrin Clot Formation	ENSG00000117601.13	Complement and coagulation cascades	Complement and Coagulation Cascades	712209	3.81059e+06	1.79077e+07	3.17551e+07	2.42292e+08	3.52784e+07			7.47684e+06	1.03109e+08	13.7904
High	P08758	Annexin A5 OS=Homo sapiens OX=9606 GN=ANXA5 PE=1 SV=2	FALSE	4	4	coagulation;regulation of biological process;response to stimulus;transport	cytoplasm;cytosol;extracellular;membrane	enzyme regulator activity;metal ion binding;protein binding	Pf00191	308	ANXA5	Platelet degranulation	ENSG00000164111.14		Apoptosis-related network due to altered Notch3 in ovarian cancer; Simplified Interaction Map Between LOXL4 and Oxidative Stress Pathway; Prostaglandin Synthesis and Regulation	202281	1.76881e+06	3.62071e+06	6.98563e+06	1.28665e+06	1.76329e+06			1.86393e+06	3.34519e+06	1.79469
High	Q2KJF1	TREMBL:Q2KJF1 (Bos taurus) Alpha-1-B glycoprotein	TRUE	8	8		extracellular	protein binding	Pf00047, Pf13895, Pf13927	518955	A1BG	Neutrophil degranulation; Platelet degranulation	ENSBTAG00000009735.3			1.49995e+06	6.78533e+06	3.98173e+06	1.0165e+07	319770	3.47129e+06			4.089e+06	4.65203e+06	1.13769
High	O76013	SWISS-PROT:O76013 Keratin, type I cuticular HA6 (Hair keratin, type I HA6)	TRUE	9	5	cell death;regulation of biological process	cytoskeleton;cytosol	catalytic activity;motor activity;structural molecule activity	Pf00038, Pf01576	8689	KRT36	Formation of the cornified envelope	ENSG00000126337.13					348922						348922	#DIV/0!	#DIV/0!
High	Q03247	SWISS-PROT:Q03247 (Bos taurus) Apolipoprotein E precursor	TRUE	8	4	cell organization and biogenesis;metabolic process;regulation of biological process;response to stimulus;transport	extracellular	enzyme regulator activity;protein binding;transporter activity	Pf01442	281004	APOE			Alzheimer's disease			5.33519e+06	7.90733e+06	1.54916e+07	981068	7.15012e+06			6.62126e+06	7.87427e+06	1.18924
High	P07357	Complement component C8 alpha chain OS=Homo sapiens OX=9606 GN=C8A PE=1 SV=2	FALSE	10	10	defense response;metabolic process;regulation of biological process;response to stimulus	extracellular;membrane	protein binding	Pf00057, Pf00090, Pf01823	731	C8A	Terminal pathway of complement; Regulation of Complement cascade	ENSG00000157131.10	Complement and coagulation cascades; Amoebiasis; Systemic lupus erythematosus; Prion diseases	Allograft Rejection; Complement Activation	2.24915e+06	3.66808e+06	1.2035e+06	4.86675e+06	1.8058e+07	4.34246e+06			2.37358e+06	9.08906e+06	3.82927
High	P00738	Haptoglobin OS=Homo sapiens OX=9606 GN=HP PE=1 SV=1	FALSE	28	14	defense response;metabolic process;regulation of biological process;response to stimulus;transport	extracellular;organelle lumen	antioxidant activity;catalytic activity;protein binding	Pf00089	3240	HP	Neutrophil degranulation; Scavenging of heme from plasma	ENSG00000257017.8			1.71851e+06	3.82714e+06	4.96204e+07	9.60199e+07	8.60414e+08	1.15719e+08			1.83887e+07	3.57384e+08	19.435
High	B2RMS9	Inter-alpha (Globulin) inhibitor H4 (Plasma Kallikrein-sensitive glycoprotein) OS=Homo sapiens OX=9606 GN=ITIH4 PE=2 SV=1	FALSE	33	32	defense response;metabolic process;regulation of biological process;response to stimulus;transport	extracellular;membrane;organelle lumen	enzyme regulator activity;protein binding	Pf00092, Pf06668, Pf08487, Pf10138, Pf13444, Pf13519, Pf13768	3700	ITIH4					870735	546696	1.00211e+07	2.07846e+07	1.79531e+08	1.30458e+07			3.81283e+06	7.11204e+07	18.6529
High	Q99PS0	SWISS-PROT:Q99PS0 Tax_Id=10090 Gene_Symbol=Krt23 Keratin, type I cytoskeletal 23	TRUE	5	1			structural molecule activity	Pf00038	94179	Krt23	Formation of the cornified envelope	ENSMUSG00000006777.7					481657	725721					481657	725721	1.50672
High	Q7Z3Z0	SWISS-PROT:Q7Z3Z0 Tax_Id=9606 Gene_Symbol=KRT25 Keratin, type I cytoskeletal 25	TRUE	6	2	cell death;cell organization and biogenesis	cytoplasm;cytosol	protein binding;structural molecule activity	Pf00038	147183	KRT25	Formation of the cornified envelope	ENSG00000204897.6			454187	3.76791e+06		2.15346e+06					2.11105e+06	2.15346e+06	1.02009
High	P81605	Dermcidin OS=Homo sapiens OX=9606 GN=DCD PE=1 SV=2	FALSE	4	4	defense response;metabolic process;response to stimulus	extracellular	catalytic activity;protein binding;RNA binding	Pf15291	117159	DCD	Antimicrobial peptides	ENSG00000161634.11			3.11114e+07	3.88928e+07	2.77455e+07	4.2571e+07	1.02256e+07	2.69074e+07			3.25832e+07	2.6568e+07	0.815388
High	P61626	Lysozyme C OS=Homo sapiens OX=9606 GN=LYZ PE=1 SV=1	FALSE	9	9	defense response;metabolic process;response to stimulus;transport	extracellular;organelle lumen	catalytic activity;protein binding	Pf00062	4069	LYZ	Antimicrobial peptides; Neutrophil degranulation; Amyloid fiber formation	ENSG00000090382.6	Salivary secretion		9.97348e+07	1.25696e+08	8.6856e+07	1.3873e+08	2.44173e+07	8.63429e+07			1.04096e+08	8.31636e+07	0.798916
High	Q7Z3Y8	SWISS-PROT:Q7Z3Y8 Tax_Id=9606 Gene_Symbol=KRT27 Keratin, type I cytoskeletal 27	TRUE	5	1	cell death	cytosol	structural molecule activity	Pf00038	342574	KRT27					595516								595516	#DIV/0!	#DIV/0!
High	O14791	Apolipoprotein L1 OS=Homo sapiens OX=9606 GN=APOL1 PE=1 SV=5	FALSE	11	11	defense response;metabolic process;response to stimulus;transport	extracellular;organelle lumen	protein binding;transporter activity	Pf05461	8542	APOL1	Post-translational protein phosphorylation; Regulation of Insulin-like Growth Factor (IGF) transport and uptake by Insulin-like Growth Factor Binding Proteins (IGFBPs); Scavenging of heme from plasma	ENSG00000100342.20	African trypanosomiasis		1.11728e+06	1.41666e+06	1.13249e+07	2.62078e+07	1.88879e+08	2.24644e+07			4.6196e+06	7.91839e+07	17.1408
High	P23526	Adenosylhomocysteinase OS=Homo sapiens OX=9606 GN=AHCY PE=1 SV=4	FALSE	8	8	defense response;metabolic process;response to stimulus;transport	cytoplasm;cytosol;nucleus	catalytic activity;nucleotide binding;protein binding	Pf00670, Pf02254, Pf02826, Pf05221	191	AHCY	Metabolism of ingested SeMet, Sec, MeSec into H2Se; Defective AHCY causes Hypermethioninemia with S-adenosylhomocysteine hydrolase deficiency (HMAHCHD); Sulfur amino acid metabolism; Methylation	ENSG00000101444.12	Cysteine and methionine metabolism; Metabolic pathways	Folate Metabolism; Trans-sulfuration pathway; One Carbon Metabolism; Trans-sulfuration and one carbon metabolism	6.97233e+06	3.20798e+06	3.77269e+06	6.28824e+06	356797	2.83874e+06			4.651e+06	3.16126e+06	0.679694
High	A0A024R6P0	Serpin peptidase inhibitor, clade A (Alpha-1 antiproteinase, antitrypsin), member 3, isoform CRA_c OS=Homo sapiens OX=9606 GN=SERPINA3 PE=3 SV=1	FALSE	21	21	defense response;regulation of biological process;response to stimulus;transport	extracellular;nucleus;organelle lumen	DNA binding;enzyme regulator activity;protein binding	Pf00079	12	SERPINA3	Platelet degranulation ; Neutrophil degranulation	ENSG00000196136.17		Selenium Micronutrient Network; Vitamin B12 Metabolism; Folate Metabolism	1.5991e+06	6.57701e+06	2.52539e+07	4.79612e+07	4.44076e+08	5.68355e+07			1.11434e+07	1.82958e+08	16.4185
High	Q16610-2	Isoform 2 of Extracellular matrix protein 1 OS=Homo sapiens OX=9606 GN=ECM1	FALSE	12	12	defense response;regulation of biological process;response to stimulus;transport	extracellular;organelle lumen	protein binding;signal transducer activity	Pf05782, Pf09770	1893	ECM1		ENSG00000143369.14			1.59792e+07	6.38583e+06	6.79926e+06	937437	1.07558e+06	4.22059e+06			9.72144e+06	2.07787e+06	0.213741
High	P03973	Antileukoproteinase OS=Homo sapiens OX=9606 GN=SLPI PE=1 SV=2	FALSE	5	5	defense response;regulation of biological process;response to stimulus;transport	extracellular;Golgi;organelle lumen	DNA binding;enzyme regulator activity;protein binding;RNA binding	Pf00095	6590	SLPI	Neutrophil degranulation	ENSG00000124107.5			6.83077e+06	7.1272e+06	5.78404e+06	5.88832e+06	1.25118e+06	4.74867e+06			6.58067e+06	3.96272e+06	0.602176
High	V9HWK1	Triosephosphate isomerase OS=Homo sapiens OX=9606 GN=HEL-S-49 PE=2 SV=1	FALSE	16	16	development;metabolic process	cytosol;nucleus	catalytic activity;protein binding	Pf00121	7167	TPI1		ENSG00000111669.14		Fatty Acid Beta Oxidation; Cori Cycle; Glycolysis and Gluconeogenesis	3.53574e+07	2.3447e+07	2.45426e+07	3.82928e+07	3.83966e+06	2.50149e+07			2.77823e+07	2.23824e+07	0.805636
High	B4E1Z4	cDNA FLJ55673, highly similar to Complement factor B (EC 3.4.21.47) OS=Homo sapiens OX=9606 PE=1 SV=1	FALSE	37	37	metabolic process		catalytic activity	Pf00084, Pf00089, Pf00092, Pf13519				ENSG00000244255.5			504367	1.83342e+06	8.45067e+06	2.27427e+07	2.99364e+08	1.88113e+07			3.59615e+06	1.13639e+08	31.6003
High	A0A1B0GVD5	Cathepsin D OS=Homo sapiens OX=9606 GN=CTSD PE=1 SV=1	FALSE	15	15	metabolic process	vacuole	catalytic activity	Pf00026, Pf07966, Pf14541, Pf14543				ENSG00000117984.13			6.56937e+07	5.86518e+07	4.456e+07	5.35412e+07	2.01226e+07	4.63909e+07			5.63018e+07	4.00182e+07	0.71078
High	B2RB32	Alpha-1,4 glucan phosphorylase OS=Homo sapiens OX=9606 PE=2 SV=1	FALSE	18	10	metabolic process	cytoplasm;cytosol	catalytic activity;nucleotide binding;protein binding	Pf00343	5837	PYGM				Glycogen Metabolism	7.2462e+07	2.19857e+07	1.90558e+07	4.34587e+07	5.16168e+06	1.61789e+07			3.78345e+07	2.15998e+07	0.570901
High	Q3Y5Z3	SWISS-PROT:Q3Y5Z3 (Bos taurus) Adiponectin precursor	TRUE	5	5	cell differentiation;cell organization and biogenesis;metabolic process;regulation of biological process;response to stimulus	cell surface;endoplasmic reticulum;extracellular	protein binding	Pf00386, Pf01391	282865	ADIPOQ	AMPK inhibits chREBP transcriptional activation activity	ENSBTAG00000019813.4	PPAR signaling pathway; AMPK signaling pathway; Non-alcoholic fatty liver disease (NAFLD); Longevity regulating pathway; Adipocytokine signaling pathway; Type II diabetes mellitus	Type II diabetes mellitus; AMPK Signaling; Differentiation of white and brown adipocyte; Adipogenesis	1.10647e+06	3.24326e+06	8.54883e+06	6.20889e+06	3.00815e+06	7.18228e+06			4.29952e+06	5.46644e+06	1.27141
High	B7ZMD7	Alpha-amylase OS=Homo sapiens OX=9606 GN=AMY1A PE=2 SV=1	FALSE	16	16	metabolic process		catalytic activity;metal ion binding;protein binding	Pf00128, Pf02806	278	AMY1C					2.6654e+07	1.40565e+07	7.35075e+06	1.2269e+07	5.17323e+06	6.96541e+06			1.60204e+07	8.13589e+06	0.507845
High	P42357	Histidine ammonia-lyase OS=Homo sapiens OX=9606 GN=HAL PE=1 SV=1	FALSE	17	17	metabolic process	cytoplasm;cytosol	catalytic activity	Pf00221	3034	HAL	Histidine catabolism	ENSG00000084110.10	Metabolic pathways; Histidine metabolism	Amino Acid metabolism	2.68509e+07	1.32884e+07	8.93512e+06	1.34965e+07	4.08325e+06	8.63655e+06			1.63581e+07	8.73876e+06	0.534215
High	Q9TTE1	SWISS-PROT:Q9TTE1 (Bos taurus) Endopin-1 precursor	TRUE	6	2	regulation of biological process	cytoplasm	enzyme regulator activity	Pf00079	286804	SERPINA3-1					939219	6.25769e+06	4.3019e+06	7.85464e+06	9.1944e+06	669042			3.83294e+06	5.90603e+06	1.54086
High	Q6P4A8	Phospholipase B-like 1 OS=Homo sapiens OX=9606 GN=PLBD1 PE=1 SV=2	FALSE	15	15	metabolic process	cytosol;vacuole	catalytic activity	Pf04916	79887	PLBD1	Acyl chain remodelling of PI; Hydrolysis of LPC; Acyl chain remodelling of PE; Acyl chain remodelling of PC	ENSG00000121316.10			1.98285e+07	1.21328e+07	1.24014e+07	9.2603e+06	1.88637e+06	1.19185e+07			1.47875e+07	7.68839e+06	0.519923
High	P49419-2	Isoform 2 of Alpha-aminoadipic semialdehyde dehydrogenase OS=Homo sapiens OX=9606 GN=ALDH7A1	FALSE	12	12	metabolic process	cytosol;mitochondrion;nucleus;organelle lumen	catalytic activity;protein binding	Pf00171	501	ALDH7A1					4.37355e+06	3.39473e+06	3.01422e+06	2.63193e+06	566472	1.90762e+06	Met-loss+Acetyl [N-Term]		3.59416e+06	1.70201e+06	0.473547
High	P13929	Beta-enolase OS=Homo sapiens OX=9606 GN=ENO3 PE=1 SV=5	FALSE	7	2	metabolic process	cytoplasm;cytosol;membrane	catalytic activity;metal ion binding	Pf00113, Pf03952, Pf13378	2027	ENO3	Gluconeogenesis; Glycolysis	ENSG00000108515.17	HIF-1 signaling pathway; Glycolysis / Gluconeogenesis; Metabolic pathways; RNA degradation; Carbon metabolism; Biosynthesis of amino acids	Glycolysis and Gluconeogenesis	29742920	8.2583e+06	8.04937e+06	1.82444e+07	3.35154e+06	5.88139e+06			1.53502e+07	9.15911e+06	0.596677
High	Q9Y3R4	Sialidase-2 OS=Homo sapiens OX=9606 GN=NEU2 PE=1 SV=2	FALSE	9	9	metabolic process	cytoplasm;cytosol;membrane	catalytic activity;protein binding	Pf13088	4759	NEU2	Glycosphingolipid metabolism; Sialic acid metabolism	ENSG00000115488.3	Other glycan degradation; Sphingolipid metabolism		5619041	2.61011e+06	3.26258e+06	3.07859e+06	647963	2.53798e+06			3.83058e+06	2.08818e+06	0.545133
High	P02666	SWISS-PROT:P02666 Beta-casein - Bos taurus (Bovine).	TRUE	2	2											1.03631e+07	2.72907e+07	1.62555e+07	3.94345e+07	7.39702e+06	1.8591e+07			1.79698e+07	2.18075e+07	1.21356
High	Q6FHZ0	Malate dehydrogenase OS=Homo sapiens OX=9606 GN=MDH2 PE=2 SV=1	FALSE	10	10	metabolic process	membrane;mitochondrion;nucleus;organelle lumen	catalytic activity;nucleotide binding;protein binding;RNA binding	Pf00056, Pf01073, Pf01118, Pf02866, Pf13460	4191	MDH2				Glycolysis and Gluconeogenesis; TCA Cycle	4.86209e+06	2.58865e+06	1.41298e+06	2.52398e+06	433968	1.29669e+06			2.95457e+06	1.41821e+06	0.480006
High	Q8NEX9	Short-chain dehydrogenase/reductase family 9C member 7 OS=Homo sapiens OX=9606 GN=SDR9C7 PE=1 SV=1	FALSE	11	11	metabolic process	cytoplasm;cytosol	catalytic activity	Pf00106, Pf13561	121214	SDR9C7	Signaling by GPCR; The canonical retinoid cycle in rods (twilight vision)	ENSG00000170426.1			1.89107e+07	1.63658e+07	1.26721e+07	1.26473e+07	5.84932e+06	1.24311e+07	Met-loss+Acetyl [N-Term]		1.59829e+07	1.03093e+07	0.64502
High	P06868	SWISS-PROT:P06868 (Bos taurus) Plasminogen precursor	TRUE	5	2	coagulation;metabolic process;regulation of biological process;response to stimulus	extracellular	catalytic activity;protein binding	Pf00024, Pf00051, Pf00089, Pf09342, Pf13365	280897	PLG			Neuroactive ligand-receptor interaction; Staphylococcus aureus infection; Complement and coagulation cascades; Influenza A		2.27726e+06	204925	155145	587138		866811			879110	726974	0.826944
High	B9EKV4	Aldehyde dehydrogenase 9 family, member A1 OS=Homo sapiens OX=9606 GN=ALDH9A1 PE=2 SV=1	FALSE	9	9	metabolic process	cytoplasm;cytosol	catalytic activity	Pf00171	223	ALDH9A1		ENSG00000143149.12	Valine, leucine and isoleucine degradation; Glycerolipid metabolism; Lysine degradation; Tryptophan metabolism; beta-Alanine metabolism; Fatty acid degradation; Glycolysis / Gluconeogenesis; Pyruvate metabolism; Histidine metabolism; Arginine and proline metabolism; Ascorbate and aldarate metabolism; Metabolic pathways	Tryptophan metabolism	2.87394e+06	1.6861e+06	1.9142e+06	936535	110420	540874			2.15808e+06	529276	0.245253
High	H0YF32	40S ribosomal protein S3 (Fragment) OS=Homo sapiens OX=9606 GN=RPS3 PE=1 SV=1	FALSE	4	4	metabolic process	ribosome	RNA binding;structural molecule activity	Pf07650				ENSG00000149273.14			1.99391e+07	6.73408e+06	1.00083e+07	4.03835e+06	5.02981e+06	1.08531e+07			1.22272e+07	6.64042e+06	0.543088
High	REFSEQ:XP_001252647	(Bos taurus) similar to endopin 2B	TRUE	8	5											6.60997e+06	4.49698e+07	1.96094e+07	4.9577e+07	1.24618e+07	1.75328e+07			2.37297e+07	2.65238e+07	1.11775
High	ENSEMBL:ENSBTAP00000018574	(Bos taurus) 55 kDa protein	TRUE	7	6											257132	2.22428e+06	3.53929e+06	8.3068e+06	439489	1.91185e+06			2.0069e+06	3.55271e+06	1.77025
High	E5RGR0	Acyl-protein thioesterase 1 (Fragment) OS=Homo sapiens OX=9606 GN=LYPLA1 PE=1 SV=1	FALSE	4	4	metabolic process		catalytic activity	Pf00561, Pf02230, Pf03959, Pf07859, Pf12695, Pf12697				ENSG00000120992.17			6.58705e+06	8.71844e+06	4.83932e+06	3.21345e+06	1.26441e+06	3.83718e+06			6.71494e+06	2.77168e+06	0.412763
High	P06732	Creatine kinase M-type OS=Homo sapiens OX=9606 GN=CKM PE=1 SV=2	FALSE	3	3	metabolic process	cytoplasm;cytosol	catalytic activity;nucleotide binding;protein binding	Pf00217, Pf02807	1158	CKM	Creatine metabolism	ENSG00000104879.4	Metabolic pathways; Arginine and proline metabolism	Urea cycle and metabolism of amino groups	4.44759e+06	3.84696e+06	1.9241e+06	1.72065e+06	1.02016e+06	2.08276e+06			3.40622e+06	1.60786e+06	0.472036
High	Q6FGX9	Adenylate kinase isoenzyme 1 OS=Homo sapiens OX=9606 GN=AK1 PE=2 SV=1	FALSE	3	3	metabolic process	cytoplasm;cytosol	catalytic activity;nucleotide binding	Pf00406, Pf06414, Pf13207, Pf13238, Pf13671	203	AK1	Interconversion of nucleotide di- and triphosphates	ENSG00000106992.17	Thiamine metabolism; Purine metabolism; Metabolic pathways		1.02238e+06	1.09183e+06	1.68942e+06	2.48322e+06	530963	1.03814e+06			1.26787e+06	1.35077e+06	1.06538
High	P02663	SWISS-PROT:P02663 Alpha-S2-casein [Contains: Casocidin-1 - Bos taurus (Bovine).	TRUE	5	5											3.95648e+06	1.06513e+06	1.39193e+06	1.75615e+06		1.20012e+06			2.13785e+06	1.47813e+06	0.691411
High	W8GIU9	Kallikrein 10 protein 1 (Fragment) OS=Homo sapiens OX=9606 GN=KLK10 PE=2 SV=1	FALSE	3	3	metabolic process	extracellular	catalytic activity	Pf00089	5655	KLK10					636786	554180	604000	694589	187446	258145			598322	380060	0.63521
High	F5GXX5	Dolichyl-diphosphooligosaccharide--protein glycosyltransferase subunit DAD1 OS=Homo sapiens OX=9606 GN=DAD1 PE=1 SV=1	FALSE	2	2	metabolic process	endoplasmic reticulum;membrane	catalytic activity	Pf02109				ENSG00000129562.10			2.29391e+06	481322	831882	329295	149334	945353	Met-loss+Acetyl [N-Term]		1.20237e+06	474661	0.394771
High	O95274	Ly6/PLAUR domain-containing protein 3 OS=Homo sapiens OX=9606 GN=LYPD3 PE=1 SV=2	FALSE	2	2	metabolic process	extracellular;membrane	protein binding	Pf00021	27076	LYPD3	Post-translational modification: synthesis of GPI-anchored proteins	ENSG00000124466.8			921621	302786	777641	532978	236334	262168			667350	343826	0.515212
High	V9HWC1	Epididymis luminal protein 71 OS=Homo sapiens OX=9606 GN=HEL71 PE=2 SV=1	FALSE	83	8	metabolic process;regulation of biological process		catalytic activity;motor activity;nucleotide binding;protein binding;structural molecule activity	Pf00038, Pf00063, Pf01576, Pf02463, Pf02736, Pf04111, Pf05557, Pf05622, Pf07888, Pf08317, Pf09726, Pf10174, Pf12128, Pf13514	4619	MYH1					1.00051e+09	7.95057e+07	5.44053e+07	1.29539e+08	2.24828e+07	5.05364e+07			3.7814e+08	6.75194e+07	0.178557
High	Q3ZBS7	TREMBL:Q3ZBS7 (Bos taurus) Vitronectin	TRUE	4	3											531597	1.88423e+06	2.9959e+06	4.69216e+06	1.08411e+06	357128			1.80391e+06	2.04447e+06	1.13335
High	P19823	Inter-alpha-trypsin inhibitor heavy chain H2 OS=Homo sapiens OX=9606 GN=ITIH2 PE=1 SV=2	FALSE	34	24	metabolic process;regulation of biological process	extracellular;organelle lumen	enzyme regulator activity	Pf00092, Pf06668, Pf08487, Pf13519, Pf13768	3698	ITIH2	Post-translational protein phosphorylation; Regulation of Insulin-like Growth Factor (IGF) transport and uptake by Insulin-like Growth Factor Binding Proteins (IGFBPs)	ENSG00000151655.18			4.42635e+06	2.62856e+07	4.91842e+07	8.98531e+07	2.74277e+08	5.14953e+07			2.6632e+07	1.38542e+08	5.20208
High	B7Z549	cDNA FLJ56821, highly similar to Inter-alpha-trypsin inhibitor heavy chain H1 OS=Homo sapiens OX=9606 PE=2 SV=1	FALSE	23	18	metabolic process;regulation of biological process	extracellular	enzyme regulator activity;metal ion binding	Pf00092, Pf08487, Pf10138, Pf11775, Pf13519, Pf13768	3697	ITIH1					1.29538e+06	3.83914e+06	9.37803e+06	1.59368e+07	1.09822e+08	9.81991e+06			4.83752e+06	4.51931e+07	9.3422
High	O75342	Arachidonate 12-lipoxygenase, 12R-type OS=Homo sapiens OX=9606 GN=ALOX12B PE=1 SV=1	FALSE	17	17	metabolic process;regulation of biological process	cytoplasm;cytosol	catalytic activity;metal ion binding;protein binding	Pf00305, Pf01477	242	ALOX12B	Synthesis of 12-eicosatetraenoic acid derivatives	ENSG00000179477.9	Serotonergic synapse; Arachidonic acid metabolism; Metabolic pathways		9.90253e+06	9.2019e+06	7.23143e+06	4.29158e+06	4.24516e+06	6.1152e+06			8.77862e+06	4.88398e+06	0.556349
High	A0A0B4J1R6	Transketolase OS=Homo sapiens OX=9606 GN=TKT PE=1 SV=1	FALSE	11	11	metabolic process;regulation of biological process	cytosol	catalytic activity;metal ion binding;protein binding	Pf00456, Pf02779, Pf02780	7086	TKT		ENSG00000163931.15		Pentose Phosphate Pathway	7.7975e+06	4.46014e+06	5.07645e+06	6.36021e+06	1.8453e+06	2.76597e+06			5.77803e+06	3.65716e+06	0.632942
High	Q92764	Keratin, type I cuticular Ha5 OS=Homo sapiens OX=9606 GN=KRT35 PE=1 SV=5	TRUE	6	1	cell death	cytosol	structural molecule activity	Pf00038	3886	KRT35	Formation of the cornified envelope	ENSG00000197079.8											#DIV/0!	#DIV/0!	#DIV/0!
High	P00978	SWISS-PROT:P00978 (Bos taurus) AMBP protein precursor	TRUE	5	4	metabolic process;regulation of biological process	extracellular;membrane	enzyme regulator activity;protein binding	Pf00014, Pf00061	280996	AMBP						3.23212e+06	3.6394e+06	5.96255e+06	1.56266e+06	2.10763e+06			3.43576e+06	3.21095e+06	0.934567
High	Q3SZV7	TREMBL:Q3SZV7 (Bos taurus) Similar to hemopexin	TRUE	5	5											5.09431e+06	2.2637e+06	787906	1.91085e+06	1.0044e+06	1.55982e+06			2.7153e+06	1.49169e+06	0.549364
High	A8K7F6	cDNA FLJ78244, highly similar to Homo sapiens eukaryotic translation initiation factor 4A, isoform 1 (EIF4A1), mRNA OS=Homo sapiens OX=9606 PE=2 SV=1	FALSE	3	3	metabolic process;regulation of biological process	cytoplasm;cytosol;membrane;nucleus	catalytic activity;DNA binding;nucleotide binding;protein binding;RNA binding	Pf00270, Pf00271, Pf04851	1973	EIF4A1				Translation Factors; Interferon type I signaling pathways	1.98595e+06	1.28469e+06	1.76781e+06	2.09503e+06	355123	659290			1.67948e+06	1.03648e+06	0.617142
High	P02668	SWISS-PROT:P02668 Kappa-casein [Contains: Casoxin C; Casoxin 6; Casoxin A; Casoxin B; Casoplatelin] - Bos taurus (Bovine).	TRUE	3	3											3.89983e+06	1.34798e+07	9.36646e+06	1.8664e+07	2.03668e+06	9.96492e+06			8.91538e+06	1.02219e+07	1.14654
High	P06733	Alpha-enolase OS=Homo sapiens OX=9606 GN=ENO1 PE=1 SV=2	FALSE	20	14	metabolic process;regulation of biological process;response to stimulus	cell surface;cytoplasm;cytosol;membrane;nucleus	catalytic activity;DNA binding;metal ion binding;protein binding;RNA binding	Pf00113, Pf03952, Pf13378	2023	ENO1	Gluconeogenesis; Glycolysis	ENSG00000074800.13	Metabolic pathways; Glycolysis / Gluconeogenesis; Biosynthesis of amino acids; Carbon metabolism; RNA degradation; HIF-1 signaling pathway	Glycolysis and Gluconeogenesis	3.31863e+07	1.80145e+07	1.76549e+07	2.07608e+07	1.38666e+06	1.27319e+07			2.29519e+07	1.16264e+07	0.506557
High	P27169	Serum paraoxonase/arylesterase 1 OS=Homo sapiens OX=9606 GN=PON1 PE=1 SV=3	FALSE	9	9	metabolic process;regulation of biological process;response to stimulus	extracellular	antioxidant activity;catalytic activity;metal ion binding;protein binding	Pf01731, Pf03088, Pf08450	5444	PON1	Synthesis of 5-eicosatetraenoic acids	ENSG00000005421.8	Metabolic pathways	Phase I biotransformations, non P450	1102582	232806	1.00993e+06	5.001e+06	2.89775e+07	1.67686e+06			781771	1.18851e+07	15.2028
High	P00338	L-lactate dehydrogenase A chain OS=Homo sapiens OX=9606 GN=LDHA PE=1 SV=2	FALSE	10	9	metabolic process;regulation of biological process;response to stimulus	cytoplasm;cytosol;membrane;nucleus	catalytic activity;nucleotide binding;protein binding	Pf00056, Pf02866	3939	LDHA	Pyruvate metabolism	ENSG00000134333.13	Cysteine and methionine metabolism; Glucagon signaling pathway; HIF-1 signaling pathway; Metabolic pathways; Pyruvate metabolism; Propanoate metabolism; Glycolysis / Gluconeogenesis; Central carbon metabolism in cancer	Cori Cycle; Photodynamic therapy-induced HIF-1 survival signaling; Amino Acid metabolism; Glycolysis and Gluconeogenesis	3.37568e+07	1.51106e+07	1.36073e+07	2.2464e+07	2.24621e+06	1.10705e+07			2.08249e+07	1.19269e+07	0.572723
High	ENSEMBL:ENSBTAP00000014147	(Bos taurus) 12 kDa protein	TRUE	4	4											6.73859e+06	8.9068e+06	5.00269e+06	8.51602e+06	2.5934e+06	5.46161e+06			6.88269e+06	5.52368e+06	0.802546
High	O14732	Inositol monophosphatase 2 OS=Homo sapiens OX=9606 GN=IMPA2 PE=1 SV=1	FALSE	4	4	metabolic process;regulation of biological process;response to stimulus	cytoplasm;cytosol	catalytic activity;metal ion binding;protein binding	Pf00459	3613	IMPA2	Synthesis of IP2, IP, and Ins in the cytosol	ENSG00000141401.11	Inositol phosphate metabolism; Metabolic pathways; Phosphatidylinositol signaling system		3.09923e+06	2.67303e+06	1.85746e+06	2.08783e+06	262723	1.84773e+06			2.54324e+06	1.39943e+06	0.550253
High	A0A140VK00	Testicular tissue protein Li 227 OS=Homo sapiens OX=9606 PE=2 SV=1	FALSE	17	17	metabolic process;regulation of biological process;response to stimulus;transport	extracellular;membrane;nucleus	catalytic activity;protein binding;transporter activity	Pf00129, Pf07654	563	AZGP1	Miscellaneous transport and binding events	ENSG00000160862.12			8.90885e+07	9.41737e+07	9.10557e+07	1.14883e+08	8.05458e+07	8.3322e+07			9.14393e+07	9.29168e+07	1.01616
High	D9IWP9	Beta-2-glycoprotein I (Fragment) OS=Homo sapiens OX=9606 PE=2 SV=1	FALSE	14	14	metabolic process;regulation of biological process;response to stimulus;transport	cell surface;extracellular;organelle lumen	enzyme regulator activity;protein binding	Pf00084, Pf09014	350	APOH					3.07183e+06	1.94904e+06	5.69059e+06	1.26716e+07	8.11706e+07	1.20812e+07			3.57049e+06	3.53078e+07	9.8888
High	Q8N7G1	Purine nucleoside phosphorylase OS=Homo sapiens OX=9606 PE=2 SV=1	FALSE	10	10	metabolic process;regulation of biological process;response to stimulus;transport	cytoplasm;cytoskeleton;cytosol;extracellular;nucleus;organelle lumen	catalytic activity	Pf01048	4860	PNP					7.85641e+06	4.64825e+06	6.22236e+06	3.06737e+06	189699	4.26076e+06			6.24234e+06	2.50594e+06	0.401443
High	Q53HQ7	Elongation factor 1-alpha (Fragment) OS=Homo sapiens OX=9606 PE=2 SV=1	FALSE	12	3	metabolic process;regulation of biological process;response to stimulus;transport	cytoplasm;cytoskeleton;cytosol;extracellular;membrane;nucleus;organelle lumen	catalytic activity;nucleotide binding;protein binding;RNA binding	Pf00009, Pf03143, Pf03144	1915	EEF1A1				Translation Factors	3.48706e+07	1.80516e+07	1.92712e+07	2.21905e+07	5.69688e+06	1.31428e+07			2.40645e+07	1.36767e+07	0.568336
High	P12273	Prolactin-inducible protein OS=Homo sapiens OX=9606 GN=PIP PE=1 SV=1	FALSE	8	8	metabolic process;regulation of biological process;response to stimulus;transport	extracellular;membrane;nucleus	catalytic activity;protein binding	Pf05326	5304	PIP	Miscellaneous transport and binding events	ENSG00000159763.3			3.4359e+07	2.16479e+07	1.1557e+07	1.87378e+07	5.89464e+06	1.56187e+07			2.25213e+07	1.3417e+07	0.595749
High	O76015	Keratin, type I cuticular Ha8 OS=Homo sapiens OX=9606 GN=KRT38 PE=1 SV=3	TRUE	4	1	cell death	cytosol	protein binding;structural molecule activity	Pf00038, Pf02463, Pf09311	8687	KRT38	Formation of the cornified envelope	ENSG00000171360.3			564601	1.86767e+06	827850	1.71565e+06		1.19064e+06			1.08671e+06	1.45315e+06	1.3372
High	P25787	Proteasome subunit alpha type-2 OS=Homo sapiens OX=9606 GN=PSMA2 PE=1 SV=2	FALSE	9	9	metabolic process;regulation of biological process;response to stimulus;transport	cytoplasm;cytosol;extracellular;nucleus;organelle lumen;proteasome	catalytic activity;protein binding	Pf00227, Pf10584	5683	PSMA2	Regulation of RAS by GAPs; CDT1 association with the CDC6:ORC:origin complex; Downstream TCR signaling; UCH proteinases; NIK-->noncanonical NF-kB signaling; Hh mutants that don't undergo autocatalytic processing are degraded by ERAD; SCF-beta-TrCP mediated degradation of Emi1; Neutrophil degranulation; Cross-presentation of soluble exogenous antigens (endosomes); Separation of Sister Chromatids; …	ENSG00000256646.7; ENSG00000106588.10	Proteasome	Proteasome Degradation	1.15539e+07	4.97038e+06	6.59436e+06	4.13445e+06	2.44085e+06	2.73053e+06			7.70621e+06	3.10194e+06	0.402525
High	P01045-1	SWISS-PROT:P01045-1 (Bos taurus) Isoform HMW of Kininogen-2 precursor	TRUE	6	5	cellular homeostasis;coagulation;defense response;regulation of biological process;response to stimulus	extracellular	enzyme regulator activity	Pf00031	280833	KNG1			Complement and coagulation cascades		4.09343e+06	4.57364e+06	5.50956e+06	5.97965e+06	911383	7.69215e+06			4.72554e+06	4.86106e+06	1.02868
High	A2I7N0	TREMBL:A2I7N0;Q28922;Q3ZEJ6 (Bos taurus) SERPINA3-4	TRUE	5	1	regulation of biological process	extracellular	enzyme regulator activity	Pf00079	615103	SERPINA3-3						441436		366080					441436	366080	0.829293
High	P28074	Proteasome subunit beta type-5 OS=Homo sapiens OX=9606 GN=PSMB5 PE=1 SV=3	FALSE	8	8	metabolic process;regulation of biological process;response to stimulus;transport	cytoplasm;cytosol;nucleus;proteasome	catalytic activity;protein binding	Pf00227	5693	PSMB5	Regulation of RAS by GAPs; CDT1 association with the CDC6:ORC:origin complex; Downstream TCR signaling; UCH proteinases; NIK-->noncanonical NF-kB signaling; Hh mutants that don't undergo autocatalytic processing are degraded by ERAD; SCF-beta-TrCP mediated degradation of Emi1; Cross-presentation of soluble exogenous antigens (endosomes); Separation of Sister Chromatids; Vpu mediated degradation o…	ENSG00000100804.18	Proteasome	Proteasome Degradation	1.32407e+07	7.13022e+06	2.34959e+06	2.69993e+06	3.28634e+06	2.39685e+06			7.57352e+06	2.79437e+06	0.368966
High	P49720	Proteasome subunit beta type-3 OS=Homo sapiens OX=9606 GN=PSMB3 PE=1 SV=2	FALSE	6	6	metabolic process;regulation of biological process;response to stimulus;transport	cytoplasm;cytosol;nucleus;proteasome	catalytic activity;enzyme regulator activity;protein binding	Pf00227	5691	PSMB3	Regulation of RAS by GAPs; CDT1 association with the CDC6:ORC:origin complex; Downstream TCR signaling; UCH proteinases; NIK-->noncanonical NF-kB signaling; Hh mutants that don't undergo autocatalytic processing are degraded by ERAD; SCF-beta-TrCP mediated degradation of Emi1; Cross-presentation of soluble exogenous antigens (endosomes); Separation of Sister Chromatids; Vpu mediated degradation o…	ENSG00000275903.2; ENSG00000277791.4	Proteasome	Proteasome Degradation	4.75652e+06	3.2636e+06	1.90343e+06	1.56644e+06	167043	1.80372e+06			3.30785e+06	1.17907e+06	0.356445
High	ENSEMBL:ENSBTAP00000034412	(Bos taurus) similar to C4b-binding protein alpha chain	TRUE	4	4												445983	642765	1.19635e+06		667874			544374	932114	1.71227
High	Q05DH1	Proteasome subunit alpha type (Fragment) OS=Homo sapiens OX=9606 GN=PSMA7 PE=2 SV=1	FALSE	7	7	metabolic process;regulation of biological process;response to stimulus;transport	cytoplasm;cytosol;nucleus;proteasome	catalytic activity;protein binding	Pf00227, Pf10584	5688	PSMA7				Proteasome Degradation	6.91141e+06	4.75847e+06	5.37779e+06	2.89028e+06	558520	2.70401e+06			5.68256e+06	2.05093e+06	0.360917
High	A0A024R8D7	Lipocalin 1 (Tear prealbumin), isoform CRA_a OS=Homo sapiens OX=9606 GN=LCN1 PE=3 SV=1	FALSE	6	6	metabolic process;regulation of biological process;response to stimulus;transport	extracellular	enzyme regulator activity;metal ion binding;protein binding	Pf00061, Pf04630	3933	LCN1	Transport of fatty acids	ENSG00000160349.9			1.92434e+07	3.8672e+07	2.29119e+07	5.01199e+07	1.04831e+07	2.2234e+07			2.69424e+07	2.76123e+07	1.02487
High	P00761 SWISS-PROT:P00761	Trypsin - Sus scrofa (Pig).	TRUE	3	3											6.24232e+08	1.05658e+10	1.11461e+10	2.87682e+10	2.7859e+09	9.99016e+09			7.44536e+09	1.38481e+10	1.85996
High	A0A140VK46	Proteasome subunit beta OS=Homo sapiens OX=9606 PE=2 SV=1	FALSE	4	4	metabolic process;regulation of biological process;response to stimulus;transport	cytoplasm;cytosol;nucleus;proteasome	catalytic activity;enzyme regulator activity;protein binding	Pf00227	5692	PSMB4	Regulation of RAS by GAPs; CDT1 association with the CDC6:ORC:origin complex; Downstream TCR signaling; UCH proteinases; NIK-->noncanonical NF-kB signaling; Hh mutants that don't undergo autocatalytic processing are degraded by ERAD; SCF-beta-TrCP mediated degradation of Emi1; Cross-presentation of soluble exogenous antigens (endosomes); Separation of Sister Chromatids; Vpu mediated degradation o…	ENSG00000159377.10	Proteasome	Proteasome Degradation	3.70878e+06	4.10273e+06	2.89566e+06	3.18995e+06	1.94213e+06	3.50794e+06			3.56906e+06	2.88e+06	0.806937
High	P02672	SWISS-PROT:P02672 (Bos taurus) Fibrinogen alpha chain precursor	TRUE	5	4	cell organization and biogenesis;coagulation;defense response;regulation of biological process;response to stimulus	extracellular	protein binding	Pf08702, Pf12160, Pf15619	522039	FGA			Platelet activation; Complement and coagulation cascades			1.82526e+06	410242	4.28231e+06		484916			1.11775e+06	2.38362e+06	2.13251
High	P17900	Ganglioside GM2 activator OS=Homo sapiens OX=9606 GN=GM2A PE=1 SV=4	FALSE	5	5	metabolic process;regulation of biological process;response to stimulus;transport	cytoplasm;extracellular;mitochondrion;organelle lumen;vacuole	catalytic activity;enzyme regulator activity;transporter activity	Pf02221, Pf06477	2760	GM2A	Glycosphingolipid metabolism; Neutrophil degranulation	ENSG00000196743.8	Lysosome		5.55924e+06	6.06564e+06	6.62358e+06	6.47924e+06	2.17606e+06	4.33583e+06			6.08282e+06	4.33038e+06	0.711903
High	P25786	Proteasome subunit alpha type-1 OS=Homo sapiens OX=9606 GN=PSMA1 PE=1 SV=1	FALSE	7	7	metabolic process;regulation of biological process;response to stimulus;transport	cytoplasm;cytosol;nucleus;proteasome	catalytic activity;protein binding;RNA binding	Pf00227, Pf10584	5682	PSMA1	Regulation of RAS by GAPs; CDT1 association with the CDC6:ORC:origin complex; Downstream TCR signaling; UCH proteinases; NIK-->noncanonical NF-kB signaling; Hh mutants that don't undergo autocatalytic processing are degraded by ERAD; SCF-beta-TrCP mediated degradation of Emi1; Cross-presentation of soluble exogenous antigens (endosomes); Separation of Sister Chromatids; Vpu mediated degradation o…	ENSG00000129084.17	Proteasome	Proteasome Degradation	3.23474e+06	5.42026e+06	4.34161e+06	2.55527e+06	454408	4.70397e+06			4.3322e+06	2.57122e+06	0.593513
High	A0A140VK44	Proteasome subunit alpha type OS=Homo sapiens OX=9606 PE=2 SV=1	FALSE	5	5	metabolic process;regulation of biological process;response to stimulus;transport	cytoplasm;cytosol;nucleus;proteasome	catalytic activity;nucleotide binding;protein binding;RNA binding	Pf00227, Pf10584	5687	PSMA6	Regulation of RAS by GAPs; CDT1 association with the CDC6:ORC:origin complex; Downstream TCR signaling; UCH proteinases; NIK-->noncanonical NF-kB signaling; Hh mutants that don't undergo autocatalytic processing are degraded by ERAD; SCF-beta-TrCP mediated degradation of Emi1; Cross-presentation of soluble exogenous antigens (endosomes); Separation of Sister Chromatids; Vpu mediated degradation o…	ENSG00000100902.10	Proteasome	Proteasome Degradation	6.75101e+06	4.11118e+06	4.38524e+06	2.44677e+06	2.88111e+06	3.64036e+06			5.08248e+06	2.98941e+06	0.58818
High	Q3MHN2	SWISS-PROT:Q3MHN2 (Bos taurus) Complement component C9 precursor	TRUE	4	2	cell organization and biogenesis;defense response;metabolic process;regulation of biological process;response to stimulus	cytosol;extracellular;membrane	protein binding	Pf00057, Pf01823	526766	C9	Terminal pathway of complement; Regulation of Complement cascade	ENSBTAG00000016149.3	Amoebiasis; Complement and coagulation cascades; Prion diseases; Systemic lupus erythematosus	Complement and Coagulation Cascades; Complement Activation, Classical Pathway				308325					#DIV/0!	308325	#DIV/0!
High	Q5U0A0	Proteasome subunit alpha type OS=Homo sapiens OX=9606 PE=2 SV=1	FALSE	5	5	metabolic process;regulation of biological process;response to stimulus;transport	cytoplasm;cytosol;extracellular;nucleus;organelle lumen;proteasome	catalytic activity;protein binding	Pf00227, Pf10584	5686	PSMA5				Proteasome Degradation	5.9025e+06	3.78447e+06	2.77852e+06	2.99217e+06	1.58331e+06	2.1805e+06			4.15516e+06	2.25199e+06	0.541974
High	A0A024R994	Copine III, isoform CRA_a OS=Homo sapiens OX=9606 GN=CPNE3 PE=4 SV=1	FALSE	5	5	metabolic process;regulation of biological process;response to stimulus;transport	cytoplasm;cytosol;membrane;mitochondrion;nucleus	catalytic activity;protein binding;RNA binding;transporter activity	Pf00168, Pf07002, Pf10138	8895	CPNE3	Neutrophil degranulation; Glycerophospholipid biosynthesis	ENSG00000085719.12			3.28384e+07	2.04648e+07	2.40308e+07	1.27968e+07	7.85946e+06	1.87377e+07			2.5778e+07	1.31313e+07	0.509401
High	Q28065	SWISS-PROT:Q28065 (Bos taurus) C4b-binding protein alpha chain precursor	TRUE	4	3	defense response;metabolic process;regulation of biological process;response to stimulus	extracellular	RNA binding	Pf00084	281651	C4BPA	Regulation of Complement cascade	ENSBTAG00000009876.5	Pertussis; Complement and coagulation cascades		359549	413398	152905	637931	107439	140852			308617	295407	0.957197
High	P02676	SWISS-PROT:P02676 (Bos taurus) similar to Fibrinogen beta chain precursor	TRUE	5	3												698428	595513	1.13694e+06		446587			646971	791763	1.2238
High	P28072	Proteasome subunit beta type-6 OS=Homo sapiens OX=9606 GN=PSMB6 PE=1 SV=4	FALSE	2	2	metabolic process;regulation of biological process;response to stimulus;transport	cytoplasm;cytosol;nucleus;proteasome	catalytic activity;protein binding	Pf00227	5694	PSMB6	Regulation of RAS by GAPs; CDT1 association with the CDC6:ORC:origin complex; Downstream TCR signaling; UCH proteinases; NIK-->noncanonical NF-kB signaling; Hh mutants that don't undergo autocatalytic processing are degraded by ERAD; SCF-beta-TrCP mediated degradation of Emi1; Cross-presentation of soluble exogenous antigens (endosomes); Separation of Sister Chromatids; Vpu mediated degradation o…	ENSG00000142507.9	Proteasome	Proteasome Degradation	5.61849e+06	4.28504e+06	5.5584e+06	3.1428e+06	1.54565e+06	3.40652e+06			5.15398e+06	2.69832e+06	0.523541
High	P02760	Protein AMBP OS=Homo sapiens OX=9606 GN=AMBP PE=1 SV=1	FALSE	11	10	metabolic process;regulation of biological process;transport	cell surface;extracellular;membrane	enzyme regulator activity;protein binding	Pf00014, Pf00061	259	AMBP	Scavenging of heme from plasma	ENSG00000106927.11			256866	672658	633990	3.30907e+06	2.80479e+07	1.9868e+06			521171	1.11146e+07	21.3262
High	Q6FHU2	Phosphoglycerate mutase (Fragment) OS=Homo sapiens OX=9606 GN=PGAM1 PE=2 SV=1	FALSE	4	4	metabolic process;regulation of biological process;transport	cytoplasm;cytosol;extracellular;membrane;organelle lumen	catalytic activity;protein binding	Pf00300	5223; 643576	PGAM1; LOC643576	Gluconeogenesis; Glycolysis; Neutrophil degranulation	ENSG00000171314.8	Glucagon signaling pathway; Central carbon metabolism in cancer; Glycolysis / Gluconeogenesis; Carbon metabolism; Metabolic pathways; Biosynthesis of amino acids; Glycine, serine and threonine metabolism	Cori Cycle; Glycolysis and Gluconeogenesis	9.32411e+06	3.92372e+06	3.60645e+06	8.45859e+06	497225	3.01119e+06			5.6181e+06	3.989e+06	0.710028
High	Q13867	Bleomycin hydrolase OS=Homo sapiens OX=9606 GN=BLMH PE=1 SV=1	FALSE	24	24	metabolic process;response to stimulus	cytoplasm;cytosol;nucleus	catalytic activity;protein binding	Pf03051	642	BLMH	Antigen processing: Ubiquitination & Proteasome degradation	ENSG00000108578.14			9.55927e+07	4.90831e+07	2.69342e+07	2.35867e+07	1.30793e+07	3.43723e+07			5.72033e+07	2.36794e+07	0.413952
High	V9HWJ1	Glutathione synthetase OS=Homo sapiens OX=9606 GN=HEL-S-64p PE=2 SV=1	FALSE	7	7	metabolic process;response to stimulus	cytosol	catalytic activity;metal ion binding;nucleotide binding;protein binding	Pf03199, Pf03917	2937	GSS	Glutathione synthesis and recycling; Defective GSS causes Glutathione synthetase deficiency (GSS deficiency)	ENSG00000100983.9	Glutathione metabolism; Metabolic pathways; Cysteine and methionine metabolism	Glutathione metabolism; Trans-sulfuration and one carbon metabolism; Amino Acid metabolism; One carbon metabolism and related pathways; Metapathway biotransformation	3.11449e+06	3.5865e+06	2.35806e+06	3.01693e+06	246700	2.3946e+06			3.01968e+06	1.88607e+06	0.624594
High	Q9BQ50	Three prime repair exonuclease 2 OS=Homo sapiens OX=9606 GN=TREX2 PE=1 SV=1	FALSE	3	3	metabolic process;response to stimulus	nucleus	catalytic activity;metal ion binding;protein binding	Pf00929	11219	TREX2		ENSG00000183479.12			1.88417e+06	2.88647e+06	2.48111e+06	6.91481e+06	749937	1.96617e+06			2.41725e+06	3.21031e+06	1.32808
High	Q05B55	TREMBL:Q05B55 (Bos taurus) Similar to Ig kappa chain C region	TRUE	2	2				Pf07654, Pf07679, Pf07686, Pf13927	506890	IGK					957983	3.04617e+06	1.3164e+06	3.17253e+06		1.41697e+06			1.77352e+06	2.29475e+06	1.2939
High	Q92820	Gamma-glutamyl hydrolase OS=Homo sapiens OX=9606 GN=GGH PE=1 SV=2	FALSE	7	7	metabolic process;response to stimulus;transport	cytosol;extracellular;nucleus;organelle lumen;vacuole	catalytic activity	Pf00117, Pf07722	8836	GGH	Neutrophil degranulation	ENSG00000137563.11	Folate biosynthesis; Antifolate resistance	Fluoropyrimidine Activity	1.8911e+07	1.52434e+07	1.45686e+07	1.22228e+07	6.62126e+06	1.48581e+07			1.6241e+07	1.12341e+07	0.691709
High	P39656	Dolichyl-diphosphooligosaccharide--protein glycosyltransferase 48 kDa subunit OS=Homo sapiens OX=9606 GN=DDOST PE=1 SV=4	FALSE	2	2	metabolic process;response to stimulus;transport	endoplasmic reticulum;membrane	catalytic activity;protein binding	Pf03345	1650	DDOST	Advanced glycosylation endproduct receptor signaling; Asparagine N-linked glycosylation; Neutrophil degranulation; SRP-dependent cotranslational protein targeting to membrane	ENSG00000244038.9	N-Glycan biosynthesis; Protein processing in endoplasmic reticulum; Metabolic pathways	AGE/RAGE pathway	401555	284528	503275	666508	8.14336e+06	944089			396453	3.25132e+06	8.20103
High	Q3SZ57	SWISS-PROT:Q3SZ57 (Bos taurus) Alpha-fetoprotein precursor	TRUE	3	3	metabolic process;regulation of biological process;reproduction;response to stimulus;transport	cytoplasm;cytosol;extracellular	metal ion binding	Pf00273	506011	AFP	Regulation of Insulin-like Growth Factor (IGF) transport and uptake by Insulin-like Growth Factor Binding Proteins (IGFBPs); Post-translational protein phosphorylation	ENSBTAG00000017131.3	Hippo signaling pathway		2.89011e+07	1.02409e+08	3.33261e+08	6.52653e+08	1.52042e+09	4.60431e+08			1.54857e+08	8.77833e+08	5.66867
High	Q01469	Fatty acid-binding protein 5 OS=Homo sapiens OX=9606 GN=FABP5 PE=1 SV=3	FALSE	15	15	metabolic process;transport	cytoplasm;cytosol;extracellular;membrane;organelle lumen	protein binding;transporter activity	Pf00061	2171	FABP5	Triglyceride catabolism; Signaling by Retinoic Acid; Neutrophil degranulation	ENSG00000164687.10	PPAR signaling pathway	PPAR signaling pathway	6.81858e+07	4.46947e+07	3.25618e+07	5.7128e+07	7.33453e+06	3.33258e+07	Met-loss+Acetyl [N-Term]		4.84807e+07	3.25961e+07	0.672351
High	D3DSQ1	N-acylsphingosine amidohydrolase (Acid ceramidase) 1, isoform CRA_c OS=Homo sapiens OX=9606 GN=ASAH1 PE=4 SV=1	FALSE	10	10	metabolic process;transport	extracellular;organelle lumen	catalytic activity	Pf02275, Pf15508	427	ASAH1				Sphingolipid Metabolism; Signal Transduction of S1P Receptor	1.47514e+07	1.06986e+07	6.53079e+06	6.33474e+06	2.91279e+06	5.85441e+06			1.06603e+07	5.03398e+06	0.472219
High	P48594	Serpin B4 OS=Homo sapiens OX=9606 GN=SERPINB4 PE=1 SV=2	FALSE	25	7	regulation of biological process	cytoplasm	enzyme regulator activity;protein binding	Pf00079	6318	SERPINB4		ENSG00000206073.10	Amoebiasis		7.50439e+06	4.87364e+06	505531	2.32847e+06	980882	1.86715e+06			4.29452e+06	1.7255e+06	0.401791
High	A8K2U0	Alpha-2-macroglobulin-like protein 1 OS=Homo sapiens OX=9606 GN=A2ML1 PE=1 SV=3	FALSE	29	7	regulation of biological process	extracellular	enzyme regulator activity	Pf00207, Pf01835, Pf05326, Pf07677, Pf07678, Pf07703, Pf10569, Pf13249	144568	A2ML1		ENSG00000166535.19			2.06879e+07	1.29424e+07	1.034e+07	8.65531e+06	2.95513e+06	9.54394e+06			1.46568e+07	7.05146e+06	0.481106
High	Q8IW75	Serpin A12 OS=Homo sapiens OX=9606 GN=SERPINA12 PE=1 SV=1	FALSE	15	15	regulation of biological process	extracellular;membrane	enzyme regulator activity	Pf00079	145264	SERPINA12		ENSG00000165953.9			7.83967e+07	5.12632e+07	4.69103e+07	5.47351e+07	1.43885e+07	3.78102e+07			5.88567e+07	3.56446e+07	0.605616
High	A3EZ82	TREMBL:A3EZ82;Q32W66 Tax_Id=9606 Gene_Symbol=DMKN Dermokine	TRUE	3	1		extracellular	protein binding		93099	DMKN		ENSG00000161249.20											#DIV/0!	#DIV/0!	#DIV/0!
High	Q6ZVX7	F-box only protein 50 OS=Homo sapiens OX=9606 GN=NCCRP1 PE=1 SV=1	FALSE	8	8	regulation of biological process	cytoplasm		Pf04300	342897	NCCRP1		ENSG00000188505.4			4.80838e+07	2.1732e+07	1.46692e+07	1.57183e+07	4.32465e+06	1.40747e+07			2.81617e+07	1.13725e+07	0.40383
High	O75635	Serpin B7 OS=Homo sapiens OX=9606 GN=SERPINB7 PE=1 SV=1	FALSE	9	9	regulation of biological process	cytoplasm	enzyme regulator activity	Pf00079	8710	SERPINB7		ENSG00000166396.12			8.11682e+06	8.0127e+06	7.32172e+06	5.00707e+06	1.57426e+06	6.28141e+06			7.81708e+06	4.28758e+06	0.548489
High	P50452	Serpin B8 OS=Homo sapiens OX=9606 GN=SERPINB8 PE=1 SV=2	FALSE	10	8	regulation of biological process	cytoplasm;cytosol	enzyme regulator activity;protein binding	Pf00079	5271	SERPINB8	Dissolution of Fibrin Clot	ENSG00000166401.14			1.0188e+07	9.74515e+06	5.50689e+06	2.0252e+06	258210	7.67542e+06			8.48001e+06	3.31961e+06	0.391463
High	Q15828	Cystatin-M OS=Homo sapiens OX=9606 GN=CST6 PE=1 SV=1	FALSE	4	4	regulation of biological process	cytoskeleton;extracellular	enzyme regulator activity;protein binding	Pf00031	1474	CST6		ENSG00000175315.2			6.95023e+06	3.23578e+06	3.43171e+06	3.55797e+06	861182	2.17998e+06			4.53924e+06	2.19971e+06	0.484599
High	ENSEMBL:ENSBTAP00000038329	(Bos taurus) 9 kDa protein	TRUE	2	1											2.16534e+06	1.17909e+07	3.16293e+06	1.23211e+07	2.74282e+06	2.92083e+06			5.7064e+06	5.99493e+06	1.05056
High	Q16777	Histone H2A type 2-C OS=Homo sapiens OX=9606 GN=HIST2H2AC PE=1 SV=4	FALSE	2	2	regulation of biological process	chromosome;nucleus	DNA binding;protein binding	Pf00125, Pf00808	8338	HIST2H2AC	SIRT1 negatively regulates rRNA expression; UCH proteinases; RMTs methylate histone arginines; Activation of anterior HOX genes in hindbrain development during early embryogenesis; NoRC negatively regulates rRNA expression; Meiotic synapsis; Transcriptional regulation by small RNAs; Meiotic recombination; PRC2 methylates histones and DNA; HDACs deacetylate histones; Formation of the beta-catenin:…	ENSG00000184260.5	Alcoholism; Systemic lupus erythematosus		6.35948e+06	7.51615e+06	4.35618e+06	1.17928e+07	2.08714e+06	3.73187e+06			6.07727e+06	5.87061e+06	0.965994
High	Q3KUS7	TREMBL:Q3KUS7 (Bos taurus) Complement factor B	TRUE	2	2											244905	771916	759328	1.25852e+06		368250			592050	813383	1.37384
High	P0DOX3	Immunoglobulin delta heavy chain OS=Homo sapiens OX=9606 PE=1 SV=1	FALSE	9	2	regulation of biological process;response to stimulus	extracellular;membrane	protein binding	Pf00047, Pf07654, Pf07686							466848	317196	1.16094e+06	2.4781e+06	4.3324e+07	1.65467e+06			648327	1.58189e+07	24.3996
High	P28800	SWISS-PROT:P28800 (Bos taurus) Alpha-2-antiplasmin precursor	TRUE	2	2	cell organization and biogenesis;defense response;regulation of biological process;response to stimulus	cell surface;extracellular	enzyme regulator activity;protein binding	Pf00079	282522	SERPINF2	Dissolution of Fibrin Clot; Platelet degranulation	ENSBTAG00000020859.3	Complement and coagulation cascades	Complement and Coagulation Cascades; Blood Clotting Cascade	820100	2.17471e+06	2.81699e+06	1.52571e+06					1.93727e+06	1.52571e+06	0.787558
High	B2R7Y0	cDNA, FLJ93654, highly similar to Homo sapiens serpin peptidase inhibitor, clade B (ovalbumin), member 2 (SERPINB2), mRNA OS=Homo sapiens OX=9606 PE=2 SV=1	FALSE	6	6	regulation of biological process;response to stimulus	cytoplasm;extracellular;membrane	enzyme regulator activity	Pf00079	5055	SERPINB2				Senescence and Autophagy in Cancer	1.98785e+06	606911	3.75643e+06	1.33124e+06	342762	951635			2.11706e+06	875213	0.413409
High	Q9NZT1	Calmodulin-like protein 5 OS=Homo sapiens OX=9606 GN=CALML5 PE=1 SV=2	FALSE	7	7	regulation of biological process;response to stimulus;transport	extracellular	metal ion binding;protein binding	Pf00036, Pf12763, Pf13202, Pf13405, Pf13499, Pf13833	51806	CALML5	Neutrophil degranulation	ENSG00000178372.7	Glioma; cAMP signaling pathway; Oxytocin signaling pathway; Inflammatory mediator regulation of TRP channels; Amphetamine addiction; Alzheimer's disease; Dopaminergic synapse; Tuberculosis; Circadian entrainment; Ras signaling pathway; Neurotrophin signaling pathway; Gastric acid secretion; Vascular smooth muscle contraction; Pertussis; Phosphatidylinositol signaling system; Estrogen signaling pa…	Alzheimers Disease	1.16049e+07	8.24699e+06	5.88627e+06	1.62509e+07	1.33267e+06	5.49719e+06	Met-loss+Acetyl [N-Term]		8.57938e+06	7.69358e+06	0.896752
High	B4DLJ3	cDNA FLJ51495, highly similar to ADP-ribosylation factor 5 OS=Homo sapiens OX=9606 PE=2 SV=1	FALSE	3	3	regulation of biological process;response to stimulus;transport	Golgi;membrane	catalytic activity;nucleotide binding;protein binding;signal transducer activity	Pf00025, Pf00071, Pf00503, Pf01926, Pf04670, Pf08477, Pf09439	381	ARF5					1.47785e+06	9.12772e+06	1.0657e+07	2.97638e+07	4.30474e+06	7.159e+06			7.08754e+06	1.37425e+07	1.93897
High	A0A0A0MR02	Voltage-dependent anion-selective channel protein 2 (Fragment) OS=Homo sapiens OX=9606 GN=VDAC2 PE=1 SV=1	FALSE	6	6	regulation of biological process;transport	membrane;mitochondrion;nucleus	nucleotide binding;protein binding;transporter activity	Pf01459	7417	VDAC2		ENSG00000165637.13			1.19432e+07	9.76465e+06	1.40505e+07	1.04284e+07	2.91791e+06	7.94927e+06			1.19195e+07	7.09854e+06	0.595542
High	Q9NSB4	SWISS-PROT:Q9NSB4 Keratin, type II cuticular Hb2 (Hair keratin, type II Hb2) - Homo sapiens (Human).	TRUE	2	1	cell death	cytosol	structural molecule activity	Pf00038	3888	KRT82					2.61535e+06	1.46539e+06	1.54647e+06	1.02098e+06	519577	1.34591e+06			1.87574e+06	962154	0.512948
High	Q2KIF2	TREMBL:Q2KIF2 (Bos taurus) Similar to leucine-rich alpha-2-glycoprotein 1	TRUE	2	2	cell differentiation;regulation of biological process	extracellular	protein binding	Pf12799, Pf13855	514663	LRG1	Neutrophil degranulation	ENSBTAG00000031647.1				927847		989399					927847	989399	1.06634
High	A3EZ79	TREMBL:A3EZ79;Q32W65;Q6UXC7 Tax_Id=9606 Gene_Symbol=DMKN Dermokine beta-1	TRUE	3	1			protein binding		93099	DMKN					937960	1.46885e+06	872970	2.01266e+06	295865	993979			1.09326e+06	1.10083e+06	1.00693
High	Q3ZBD7	SWISS-PROT:Q3ZBD7 (Bos taurus) Glucose-6-phosphate isomerase	TRUE	1	1	metabolic process;regulation of biological process	cytosol;membrane	catalytic activity;protein binding	Pf00342	280808	GPI			Amino sugar and nucleotide sugar metabolism; Metabolic pathways; Glycolysis / Gluconeogenesis; Carbon metabolism; Starch and sucrose metabolism; Pentose phosphate pathway		1.29228e+06	370598	322652	684316					661842	684316	1.03396
High	Q29RQ1	SWISS-PROT:Q29RQ1 (Bos taurus) Complement component C7 precursor	TRUE	2	1	defense response;metabolic process;regulation of biological process;response to stimulus	extracellular	protein binding	Pf00057, Pf00084, Pf01823	507339	C7			Complement and coagulation cascades; Prion diseases; Systemic lupus erythematosus			196091	369331			239490			282711	239490	0.847122
High	P0DOX2	Immunoglobulin alpha-2 heavy chain OS=Homo sapiens OX=9606 PE=1 SV=1	FALSE	17	5	response to stimulus	extracellular;membrane		Pf07654, Pf08205							1.28426e+06	3.68729e+06	8.0577e+06	1.57042e+07	1.5849e+08	1.38028e+07			4.34308e+06	6.26656e+07	14.4288
High	C9JF17	Apolipoprotein D (Fragment) OS=Homo sapiens OX=9606 GN=APOD PE=1 SV=1	FALSE	9	9	response to stimulus;transport	extracellular	transporter activity	Pf00061, Pf03973, Pf08212, Pf13900				ENSG00000189058.8			1.61407e+07	6.27879e+07	3.38969e+07	7.82786e+07	1.14813e+08	3.72e+07			3.76085e+07	7.6764e+07	2.04113
High	D6RF35	Vitamin D-binding protein OS=Homo sapiens OX=9606 GN=GC PE=1 SV=1	FALSE	30	2	transport	extracellular	transporter activity	Pf00273, Pf09164				ENSG00000145321.12			1.08795e+06	1.18267e+06	2.1635e+07	4.49021e+07	3.65979e+08	4.95773e+07			7.96855e+06	1.53486e+08	19.2615
High	Q9N2I2	SWISS-PROT:Q9N2I2 (Bos taurus) Plasma serine protease inhibitor precursor	TRUE	1	1	regulation of biological process;transport	extracellular;membrane	enzyme regulator activity;protein binding	Pf00079	338050	SERPINA5	Intrinsic Pathway of Fibrin Clot Formation; Common Pathway of Fibrin Clot Formation	ENSBTAG00000004063.4	Complement and coagulation cascades	Complement and Coagulation Cascades		507852	970886	1.88117e+06	304302				739369	1.09274e+06	1.47793
Medium	H3BN98	Uncharacterized protein (Fragment) OS=Homo sapiens OX=9606 PE=4 SV=2	FALSE	1	1	cell organization and biogenesis;metabolic process;transport	membrane;ribosome	structural molecule activity	Pf00410, Pf02453				ENSG00000260342.2											#DIV/0!	#DIV/0!	#DIV/0!
Medium	Q5VUR7	Ankyrin repeat domain-containing protein 20A3 OS=Homo sapiens OX=9606 GN=ANKRD20A3 PE=4 SV=1	FALSE	1	1			protein binding	Pf00023, Pf12796, Pf13606, Pf13637, Pf13857, Pf14915	441425	ANKRD20A3		ENSG00000276203.4			4531851	991253	549536	1.01192e+06	374850	801523			2.02421e+06	729432	0.360354
Medium	Q8TBT6	Uncharacterized protein (Fragment) OS=Homo sapiens OX=9606 PE=2 SV=1	FALSE	1	1	metabolic process;response to stimulus;transport	membrane;mitochondrion;nucleus	metal ion binding	Pf02167	1537	CYC1					172167								172167	#DIV/0!	#DIV/0!
Medium	Q8TB01	Similar to cytoskeleton-associated protein 4 (Fragment) OS=Homo sapiens OX=9606 PE=2 SV=1	FALSE	1	1	metabolic process;transport	cytoskeleton;cytosol;endoplasmic reticulum;membrane;organelle lumen	RNA binding	Pf13166	10970	CKAP4													#DIV/0!	#DIV/0!	#DIV/0!
Medium	C9IZG4	Protein CutA OS=Homo sapiens OX=9606 GN=CUTA PE=1 SV=1	FALSE	1	1	response to stimulus			Pf03091				ENSG00000112514.15				292214	221373	766173		412627			256793	589400	2.29523
Medium	Q2KIT0	TREMBL:Q2KIT0 (Bos taurus) Similar to collagen, type X, alpha 1	TRUE	1	1		extracellular	protein binding	Pf00386	616715	MGC137014		ENSBTAG00000026666.2											#DIV/0!	#DIV/0!	#DIV/0!
Medium	O43466	Uncharacterized protein (Fragment) OS=Homo sapiens OX=9606 PE=2 SV=1	FALSE	1	1	metabolic process;transport	Golgi;membrane;mitochondrion	protein binding		64746	ACBD3													#DIV/0!	#DIV/0!	#DIV/0!
Medium	M0QXC1	Acid phosphatase type 7 OS=Homo sapiens OX=9606 GN=ACP7 PE=1 SV=1	FALSE	1	1	metabolic process		catalytic activity;metal ion binding					ENSG00000183760.10											#DIV/0!	#DIV/0!	#DIV/0!
Medium	P23219	Prostaglandin G/H synthase 1 OS=Homo sapiens OX=9606 GN=PTGS1 PE=1 SV=2	FALSE	1	1	defense response;metabolic process;regulation of biological process;response to stimulus	cytoplasm;endoplasmic reticulum;Golgi;membrane;nucleus	antioxidant activity;catalytic activity;metal ion binding;protein binding	Pf00008, Pf03098, Pf07974	5742	PTGS1	COX reactions; Synthesis of Prostaglandins (PG) and Thromboxanes (TX)	ENSG00000095303.14	Metabolic pathways; Serotonergic synapse; Regulation of lipolysis in adipocytes; Arachidonic acid metabolism; Platelet activation	Selenium Micronutrient Network; Eicosanoid Synthesis; Overview of nanoparticle effects; Prostaglandin Synthesis and Regulation									#DIV/0!	#DIV/0!	#DIV/0!
Medium	A0A0G2JHL3	Coiled-coil alpha-helical rod protein 1 (Fragment) OS=Homo sapiens OX=9606 GN=CCHCR1 PE=1 SV=1	FALSE	1	1	cell differentiation			Pf07111				ENSG00000206355.11; ENSG00000234114.8											#DIV/0!	#DIV/0!	#DIV/0!
Medium	P12955	Xaa-Pro dipeptidase OS=Homo sapiens OX=9606 GN=PEPD PE=1 SV=3	FALSE	1	1	metabolic process		catalytic activity;metal ion binding;protein binding	Pf00557, Pf05195	5184	PEPD		ENSG00000124299.13											#DIV/0!	#DIV/0!	#DIV/0!
Medium	Q9NSP3	cDNA FLJ35555 fis, clone SPLEN2004773, highly similar to GLUTAMINE SYNTHETASE OS=Homo sapiens OX=9606 GN=DKFZp434M0813 PE=2 SV=1	FALSE	1	1	cell communication;cell organization and biogenesis;cell proliferation;metabolic process;regulation of biological process;response to stimulus;transport	cytosol;endoplasmic reticulum;mitochondrion;nucleus	catalytic activity;metal ion binding;nucleotide binding;protein binding	Pf03951	2752	GLUL				TNF alpha Signaling Pathway	1.26637e+06	1.71019e+06	1.22319e+06	2.14529e+06		1.51788e+06	Met-loss+Acetyl [N-Term]		1.39992e+06	1.83159e+06	1.30835
Medium	Q9GZX5	Zinc finger protein 350 OS=Homo sapiens OX=9606 GN=ZNF350 PE=1 SV=3	FALSE	1	1	metabolic process;regulation of biological process	nucleus	DNA binding;metal ion binding;protein binding	Pf00096, Pf01352, Pf13465	59348	ZNF350	Generic Transcription Pathway	ENSG00000256683.6			40265259	1.37222e+08	1.58464e+08	2.56931e+08	4.03488e+07	1.27613e+08			1.11984e+08	1.41631e+08	1.26475
Medium	Q96HE7	ERO1-like protein alpha OS=Homo sapiens OX=9606 GN=ERO1A PE=1 SV=2	FALSE	1	1	cell death;cell differentiation;cell organization and biogenesis;cellular homeostasis;metabolic process;regulation of biological process;response to stimulus;transport	endoplasmic reticulum;membrane;organelle lumen	catalytic activity;protein binding	Pf04137	30001	ERO1L; ERO1A	Insulin processing; Detoxification of Reactive Oxygen Species	ENSG00000197930.12	Vibrio cholerae infection; Protein processing in endoplasmic reticulum										#DIV/0!	#DIV/0!	#DIV/0!
Medium	D6RAR4	Hepatocyte growth factor activator OS=Homo sapiens OX=9606 GN=HGFAC PE=1 SV=1	TRUE	1	1	metabolic process	cytoplasm;cytosol;endoplasmic reticulum;extracellular	catalytic activity	Pf00039, Pf00040, Pf00051, Pf00089, Pf09342	3083	HGFAC		ENSG00000109758.8											#DIV/0!	#DIV/0!	#DIV/0!
Medium	E9PF17	Versican core protein OS=Homo sapiens OX=9606 GN=VCAN PE=1 SV=2	FALSE	1	1			metal ion binding;protein binding	Pf00008, Pf00059, Pf00084, Pf00193, Pf07645, Pf12947				ENSG00000038427.15		Spinal Cord Injury									#DIV/0!	#DIV/0!	#DIV/0!
Medium	E9PNE3	Inhibitor of growth protein 4 (Fragment) OS=Homo sapiens OX=9606 GN=ING4 PE=4 SV=1	FALSE	1	1								ENSG00000111653.19							1.22462e+06		Met-loss+Acetyl [N-Term]		#DIV/0!	1.22462e+06	#DIV/0!
Medium	P07942	Laminin subunit beta-1 OS=Homo sapiens OX=9606 GN=LAMB1 PE=1 SV=2	FALSE	1	1	cell differentiation;cell organization and biogenesis;cellular component movement;metabolic process;regulation of biological process;response to stimulus;transport	extracellular;membrane;organelle lumen	catalytic activity;motor activity;nucleotide binding;protein binding;signal transducer activity;structural molecule activity	Pf00015, Pf00053, Pf00055, Pf01576, Pf02841, Pf03938, Pf04156, Pf05103, Pf05335, Pf05667, Pf05698, Pf05701, Pf06428, Pf07111, Pf07767, Pf08317, Pf08647, Pf09731, Pf10174, Pf13476, Pf13514, Pf13851, Pf15346, Pf15619	3912	LAMB1	ECM proteoglycans; Post-translational protein phosphorylation; Regulation of Insulin-like Growth Factor (IGF) transport and uptake by Insulin-like Growth Factor Binding Proteins (IGFBPs); L1CAM interactions; Laminin interactions; Degradation of the extracellular matrix; MET activates PTK2 signaling; Non-integrin membrane-ECM interactions	ENSG00000091136.13	Focal adhesion; PI3K-Akt signaling pathway; Pathways in cancer; Small cell lung cancer; Toxoplasmosis; Amoebiasis; ECM-receptor interaction	Alpha 6 Beta 4 signaling pathway; Focal Adhesion; Focal Adhesion-PI3K-Akt-mTOR-signaling pathway; Inflammatory Response Pathway									#DIV/0!	#DIV/0!	#DIV/0!
Medium	P48740	Mannan-binding lectin serine protease 1 OS=Homo sapiens OX=9606 GN=MASP1 PE=1 SV=3	FALSE	1	1	defense response;metabolic process;regulation of biological process;response to stimulus;transport	cytosol;extracellular	catalytic activity;metal ion binding;protein binding	Pf00084, Pf00089, Pf00431, Pf07645, Pf12662, Pf14670	5648	MASP1	Ficolins bind to repetitive carbohydrate structures on the target cell surface; Scavenging by Class A Receptors	ENSG00000127241.16	Staphylococcus aureus infection; Complement and coagulation cascades	Complement Activation; Complement and Coagulation Cascades					1.73903e+06				#DIV/0!	1.73903e+06	#DIV/0!
Medium	Q8N8Q3	Endonuclease V OS=Homo sapiens OX=9606 GN=ENDOV PE=1 SV=1	FALSE	1	1	metabolic process;response to stimulus	cytoplasm;nucleus	catalytic activity;DNA binding;metal ion binding;RNA binding	Pf04493	284131	ENDOV		ENSG00000173818.16											#DIV/0!	#DIV/0!	#DIV/0!
Medium	Q8N7P9	cDNA FLJ40515 fis, clone TESTI2046552 OS=Homo sapiens OX=9606 PE=2 SV=1	FALSE	1	1	cell organization and biogenesis				150365	MEI1					1.38452e+06	868973	602741	356450	321569	599838	Met-loss [N-Term]		952077	425952	0.447393
Medium	Q4ZG77	Uncharacterized protein PSMD14 (Fragment) OS=Homo sapiens OX=9606 GN=PSMD14 PE=4 SV=1	FALSE	1	1	metabolic process;regulation of biological process;response to stimulus;transport	cytosol;extracellular;nucleus;organelle lumen;proteasome	catalytic activity;enzyme regulator activity;metal ion binding;protein binding	Pf01398, Pf14464	10213	PSMD14				Parkin-Ubiquitin Proteasomal System pathway									#DIV/0!	#DIV/0!	#DIV/0!
Medium	P40394	Alcohol dehydrogenase class 4 mu/sigma chain OS=Homo sapiens OX=9606 GN=ADH7 PE=1 SV=2	FALSE	1	1	metabolic process;regulation of biological process;response to stimulus	cytoplasm;cytosol;extracellular;membrane	catalytic activity;metal ion binding;protein binding	Pf00107, Pf08240	131	ADH7	Ethanol oxidation	ENSG00000196344.11	Fatty acid degradation; Metabolic pathways; Metabolism of xenobiotics by cytochrome P450; Chemical carcinogenesis; Retinol metabolism; Tyrosine metabolism; Glycolysis / Gluconeogenesis; Drug metabolism - cytochrome P450	Fatty Acid Omega Oxidation; NRF2 pathway; Amino Acid metabolism									#DIV/0!	#DIV/0!	#DIV/0!
Medium	P29373	Cellular retinoic acid-binding protein 2 OS=Homo sapiens OX=9606 GN=CRABP2 PE=1 SV=2	FALSE	1	1	metabolic process;regulation of biological process;response to stimulus;transport	cytoplasm;cytosol;endoplasmic reticulum;nucleus	protein binding;transporter activity	Pf00061, Pf14651	1382	CRABP2	Signaling by Retinoic Acid	ENSG00000143320.8		Vitamin A and Carotenoid Metabolism									#DIV/0!	#DIV/0!	#DIV/0!
Medium	Q13126	S-methyl-5'-thioadenosine phosphorylase OS=Homo sapiens OX=9606 GN=MTAP PE=1 SV=2	FALSE	1	1	metabolic process;regulation of biological process;response to stimulus	cytoplasm;cytosol;nucleus	catalytic activity;protein binding	Pf01048	4507	MTAP	Gene and protein expression by JAK-STAT signaling after Interleukin-12 stimulation; Methionine salvage pathway; Interleukin-12 family signaling	ENSG00000099810.18	Cysteine and methionine metabolism; Metabolic pathways										#DIV/0!	#DIV/0!	#DIV/0!
Medium	Q8TBQ9	Protein kish-A OS=Homo sapiens OX=9606 GN=TMEM167A PE=1 SV=1	FALSE	1	1	transport	Golgi;membrane		Pf06842	153339	TMEM167A		ENSG00000174695.9			964074	655208	782605	396213					800629	396213	0.494877
Medium	A0A1W6IYK6	N90-VRC38.09 light chain variable region (Fragment) OS=Homo sapiens OX=9606 PE=2 SV=1	FALSE	1	1				Pf07686															#DIV/0!	#DIV/0!	#DIV/0!
Medium	D3DR65	SPFH domain family, member 1, isoform CRA_a OS=Homo sapiens OX=9606 GN=SPFH1 PE=4 SV=1	FALSE	1	1	metabolic process;regulation of biological process;response to stimulus;transport	endoplasmic reticulum;membrane	protein binding	Pf01145	10613	ERLIN1		ENSG00000107566.13											#DIV/0!	#DIV/0!	#DIV/0!
Medium	O94919	Endonuclease domain-containing 1 protein OS=Homo sapiens OX=9606 GN=ENDOD1 PE=1 SV=2	FALSE	1	1	metabolic process;transport	cytosol;extracellular;membrane	catalytic activity;metal ion binding	Pf01223	23052	ENDOD1	Platelet degranulation	ENSG00000149218.4											#DIV/0!	#DIV/0!	#DIV/0!
Medium	A0A0A0MSH6	Lipid droplet-associated hydrolase OS=Homo sapiens OX=9606 GN=LDAH PE=1 SV=1	FALSE	1	1	metabolic process	endoplasmic reticulum	catalytic activity	Pf10230, Pf12697	60526	C2orf43; LDAH		ENSG00000118961.14				7.92015e+06	6.82687e+06	6.61562e+06	849296	7.53215e+06	Met-loss [N-Term]		7.37351e+06	4.99902e+06	0.67797
Medium	P81644	SWISS-PROT:P81644 (Bos taurus) Apolipoprotein A-II precursor	TRUE	1	1	cell organization and biogenesis;defense response;metabolic process;regulation of biological process;response to stimulus;transport	extracellular	enzyme regulator activity;protein binding;transporter activity	Pf04711	505394	APOA2	Retinoid metabolism and transport; Regulation of Insulin-like Growth Factor (IGF) transport and uptake by Insulin-like Growth Factor Binding Proteins (IGFBPs); Signaling by GPCR; Post-translational protein phosphorylation; Chylomicron remodeling; Chylomicron assembly	ENSBTAG00000009212.3	PPAR signaling pathway	Statin Pathway; Complement and Coagulation Cascades; PPAR Alpha Pathway	103199		319684	452107		395030			211442	423569	2.00324
Medium	V9GYX7	Actin-related protein 10 (Fragment) OS=Homo sapiens OX=9606 GN=ACTR10 PE=1 SV=1	FALSE	1	1				Pf00022				ENSG00000131966.13			623401	933293	861000	1.17143e+06	302190	653701			805898	709107	0.879896
Medium	P62304	Small nuclear ribonucleoprotein E OS=Homo sapiens OX=9606 GN=SNRPE PE=1 SV=1	FALSE	1	1	cell organization and biogenesis;metabolic process;transport	cytoplasm;cytosol;nucleus;spliceosomal complex	protein binding;RNA binding	Pf01423	6635	SNRPE	SLBP independent Processing of Histone Pre-mRNAs; SLBP Dependent Processing of Replication-Dependent Histone Pre-mRNAs; mRNA Splicing - Major Pathway; mRNA Splicing - Minor Pathway; snRNP Assembly; Cleavage of Growing Transcript in the Termination Region	ENSG00000182004.12	Spliceosome	mRNA Processing									#DIV/0!	#DIV/0!	#DIV/0!
Medium	Q8WWY7	WAP four-disulfide core domain protein 12 OS=Homo sapiens OX=9606 GN=WFDC12 PE=1 SV=1	FALSE	1	1	defense response;regulation of biological process;response to stimulus	extracellular	enzyme regulator activity	Pf00095	128488	WFDC12		ENSG00000168703.5			1.15182e+06	1.0642e+06	502430	556885		589748			906150	573316	0.632694
Medium	Q7Z7M4	Superoxide dismutase (Fragment) OS=Homo sapiens OX=9606 GN=SOD2 PE=2 SV=1	FALSE	1	1	cell organization and biogenesis;metabolic process;regulation of biological process;response to stimulus	mitochondrion;organelle lumen	antioxidant activity;catalytic activity;metal ion binding;protein binding	Pf00081, Pf02777	6648	SOD2				Selenium Micronutrient Network; Vitamin B12 Metabolism; Folate Metabolism; VEGFA-VEGFR2 Signaling Pathway; Oxidative Stress									#DIV/0!	#DIV/0!	#DIV/0!
Medium	A6XMH5	Beta-2-microglobulin OS=Homo sapiens OX=9606 PE=2 SV=1	FALSE	1	1	cell differentiation;defense response;metabolic process;regulation of biological process;response to stimulus;transport	cytosol;extracellular;Golgi;membrane;organelle lumen	protein binding	Pf07654	567	B2M					1.22045e+06	1.7053e+06	1.21401e+06	3.41401e+06	2.08225e+06	1.9165e+06			1.37992e+06	2.47092e+06	1.79063
Medium	P22532	Small proline-rich protein 2D OS=Homo sapiens OX=9606 GN=SPRR2D PE=2 SV=2	FALSE	1	1	cell death;cell differentiation;metabolic process	cytoplasm;cytoskeleton;cytosol	structural molecule activity		6703	SPRR2D	Formation of the cornified envelope	ENSG00000163216.6			357371	332001	262596			521715			317323	521715	1.64412
Medium	P51532	Transcription activator BRG1 OS=Homo sapiens OX=9606 GN=SMARCA4 PE=1 SV=2	FALSE	1	1	cell organization and biogenesis;metabolic process;regulation of biological process;response to stimulus	membrane;nucleus	catalytic activity;DNA binding;nucleotide binding;protein binding	Pf00176, Pf00270, Pf00271, Pf00439, Pf07529, Pf07533, Pf08880, Pf11496, Pf14619	6597	SMARCA4	RUNX1 interacts with co-factors whose precise effect on RUNX1 targets is not known; RMTs methylate histone arginines; Formation of the beta-catenin:TCF transactivating complex; Interleukin-7 signaling	ENSG00000127616.17		Preimplantation Embryo; Hematopoietic Stem Cell Gene Regulation by GABP alpha/beta Complex	1.96366e+06	295321							1.12949e+06	#DIV/0!	#DIV/0!
Medium	Q9NZH6	Interleukin-37 OS=Homo sapiens OX=9606 GN=IL37 PE=1 SV=1	FALSE	1	1	defense response;regulation of biological process;response to stimulus	cytoplasm;cytosol;extracellular;nucleus	protein binding	Pf00340	27178	IL37	Interleukin-37 signaling; Interleukin-18 signaling	ENSG00000125571.9			758482	479725	274046			348021			504085	348021	0.690402
Medium	B7Z4K5	Reticulon OS=Homo sapiens OX=9606 PE=2 SV=1	FALSE	1	1		endoplasmic reticulum;membrane	protein binding	Pf02453	6252	RTN1					3.80046e+06	2.41239e+06	1.55016e+06	1.15884e+06	1.01414e+06	1.91237e+06			2.58767e+06	1.36179e+06	0.52626
Medium	B4DI38	Adenylyl cyclase-associated protein OS=Homo sapiens OX=9606 PE=2 SV=1	FALSE	1	1	cell organization and biogenesis;cellular component movement;regulation of biological process;response to stimulus;transport	cytoskeleton;extracellular;membrane;organelle lumen	protein binding	Pf01213, Pf07986, Pf08603	10487	CAP1				Angiopoietin Like Protein 8 Regulatory Pathway; Insulin Signaling	901463								901463	#DIV/0!	#DIV/0!
Medium	A0A2P9ACM0	Putative enzyme with nucleoside triphosphate hydrolase domain OS=Homo sapiens OX=9606 GN=ybeZ PE=4 SV=1	FALSE	1	1																			#DIV/0!	#DIV/0!	#DIV/0!
Medium	Q64FY0	AKNA transcript C1 (Fragment) OS=Homo sapiens OX=9606 GN=AKNA PE=2 SV=1	FALSE	1	1	metabolic process;regulation of biological process	cytosol;membrane	DNA binding	Pf12443	80709	AKNA													#DIV/0!	#DIV/0!	#DIV/0!
Medium	A0A024R231	Guanine deaminase, isoform CRA_b OS=Homo sapiens OX=9606 GN=GDA PE=4 SV=1	FALSE	1	1	metabolic process	cytosol	catalytic activity;metal ion binding	Pf01979, Pf07969, Pf13147	9615	GDA	Purine catabolism	ENSG00000119125.16	Purine metabolism; Metabolic pathways		146093	245585	219603						203760	#DIV/0!	#DIV/0!
Medium	E5KBQ3	TRAF2 OS=Homo sapiens OX=9606 GN=TRAF2 PE=2 SV=1	FALSE	1	1	cell death;cell organization and biogenesis;metabolic process;regulation of biological process;response to stimulus	cytosol;membrane	catalytic activity;metal ion binding;protein binding;signal transducer activity	Pf00097, Pf00917, Pf02176, Pf04582	7186	TRAF2				RANKL/RANK (Receptor activator of NFKB (ligand)) Signaling Pathway; TNF related weak inducer of apoptosis (TWEAK) Signaling Pathway; TNF alpha Signaling Pathway; Apoptosis; MAPK Signaling Pathway; p38 MAPK Signaling Pathway	2.50899e+06								2.50899e+06	#DIV/0!	#DIV/0!
Medium	A5HKN7	MHC class II antigen (Fragment) OS=Homo sapiens OX=9606 GN=HLA-DRB1 PE=4 SV=1	FALSE	1	1	response to stimulus	membrane		Pf00969															#DIV/0!	#DIV/0!	#DIV/0!
Medium	O95718	Steroid hormone receptor ERR2 OS=Homo sapiens OX=9606 GN=ESRRB PE=1 SV=3	FALSE	1	1	cell division;cell proliferation;metabolic process;regulation of biological process;response to stimulus	chromosome;cytoplasm;nucleus	DNA binding;metal ion binding;protein binding;receptor activity;signal transducer activity	Pf00104, Pf00105	2103	ESRRB	Nuclear Receptor transcription pathway	ENSG00000119715.14		Nuclear Receptors; Wnt Signaling Pathway and Pluripotency									#DIV/0!	#DIV/0!	#DIV/0!
Medium	H3BRV9	Nuclear transport factor 2 (Fragment) OS=Homo sapiens OX=9606 GN=NUTF2 PE=1 SV=1	FALSE	1	1	transport			Pf02136				ENSG00000102898.11			495304	678073	771437			511331			648271	511331	0.788761
Medium	Q9H444	Charged multivesicular body protein 4b OS=Homo sapiens OX=9606 GN=CHMP4B PE=1 SV=1	FALSE	1	1	cell communication;cell organization and biogenesis;metabolic process;regulation of biological process;response to stimulus;transport	cytoplasm;cytosol;endosome;membrane;nucleus	protein binding	Pf03357	128866	CHMP4B	Budding and maturation of HIV virion; Macroautophagy; Endosomal Sorting Complex Required For Transport (ESCRT)	ENSG00000101421.3	Endocytosis					770862	492243	578050			#DIV/0!	613718	#DIV/0!
Medium	Q03828	Homeobox even-skipped homolog protein 2 OS=Homo sapiens OX=9606 GN=EVX2 PE=2 SV=2	FALSE	1	1	development;regulation of biological process	nucleus	DNA binding	Pf00046	344191	EVX2		ENSG00000174279.4			6114276	2.67587e+06		1.23042e+06					4.39507e+06	1.23042e+06	0.279955
Medium	Q13296	Mammaglobin-A OS=Homo sapiens OX=9606 GN=SCGB2A2 PE=1 SV=1	FALSE	1	1			protein binding	Pf01099	4250	SCGB2A2		ENSG00000110484.6											#DIV/0!	#DIV/0!	#DIV/0!
Medium	B4DP80	NAD(P)H-hydrate epimerase OS=Homo sapiens OX=9606 GN=APOA1BP PE=2 SV=1	FALSE	1	1	cell organization and biogenesis;metabolic process	cytosol;extracellular;mitochondrion;organelle lumen	catalytic activity;metal ion binding;nucleotide binding;protein binding	Pf03853	128240	APOA1BP; NAXE													#DIV/0!	#DIV/0!	#DIV/0!
Medium	O95833	Chloride intracellular channel protein 3 OS=Homo sapiens OX=9606 GN=CLIC3 PE=1 SV=2	FALSE	1	1	metabolic process;regulation of biological process;response to stimulus;transport	cytoplasm;membrane;nucleus	catalytic activity;protein binding;transporter activity	Pf13409, Pf13410, Pf13417	9022	CLIC3		ENSG00000169583.12											#DIV/0!	#DIV/0!	#DIV/0!
Medium	B4E3J6	cDNA FLJ54293 OS=Homo sapiens OX=9606 PE=2 SV=1	FALSE	1	1	metabolic process;regulation of biological process	mitochondrion	protein binding		55082	ARGLU1													#DIV/0!	#DIV/0!	#DIV/0!
Medium	P84243	Histone H3.3 OS=Homo sapiens OX=9606 GN=H3F3A PE=1 SV=2	FALSE	1	1	cell differentiation;cell organization and biogenesis;cell proliferation;coagulation;metabolic process;regulation of biological process;response to stimulus	chromosome;extracellular;nucleus	DNA binding;protein binding	Pf00125, Pf15630	3020; 440926; 3021	H3F3A; H3F3AP4; H3F3B	SIRT1 negatively regulates rRNA expression; Activation of anterior HOX genes in hindbrain development during early embryogenesis; NoRC negatively regulates rRNA expression; Factors involved in megakaryocyte development and platelet production; Transcriptional regulation by small RNAs; Meiotic recombination; PRC2 methylates histones and DNA; Formation of the beta-catenin:TCF transactivating comple…	ENSG00000132475.10; ENSG00000163041.9	Alcoholism; Systemic lupus erythematosus; Transcriptional misregulation in cancer	Gastric Cancer Network 1; Histone Modifications	4956138	1.23958e+06	865436	2.75673e+06	662070				2.35372e+06	1.7094e+06	0.726255
Medium	Q2KIU3	TREMBL:Q2KIU3 (Bos taurus) Similar to C1q and tumor necrosis factor related protein 5	TRUE	1	1		extracellular	protein binding	Pf00386	511239	MGC137211		ENSBTAG00000018556.3				453854	264488	511640					359171	511640	1.4245
Medium	A0A120HG44	MS-E1 heavy chain variable region (Fragment) OS=Homo sapiens OX=9606 PE=2 SV=1	FALSE	1	1				Pf07686											2.14421e+06				#DIV/0!	2.14421e+06	#DIV/0!
Medium	A2N2F5	VL4 protein (Fragment) OS=Homo sapiens OX=9606 GN=VL4 PE=2 SV=1	FALSE	1	1				Pf07679, Pf07686									99862.6		457884				99862.6	457884	4.58514
Medium	Q15365	Poly(rC)-binding protein 1 OS=Homo sapiens OX=9606 GN=PCBP1 PE=1 SV=2	FALSE	1	1	metabolic process;regulation of biological process	cytoplasm;cytosol;membrane;nucleus	DNA binding;protein binding;RNA binding	Pf00013, Pf13014	5093	PCBP1	mRNA Splicing - Major Pathway	ENSG00000169564.6	Spliceosome										#DIV/0!	#DIV/0!	#DIV/0!
Medium	Q56A73	Spindlin-4 OS=Homo sapiens OX=9606 GN=SPIN4 PE=1 SV=1	FALSE	1	1				Pf02513	139886	SPIN4		ENSG00000186767.6			1.15224e+06	1.03614e+06	879430			824610			1.0226e+06	824610	0.806385
Medium	A0A2P9AVW5	30S ribosomal subunit protein S3 OS=Homo sapiens OX=9606 GN=rpsC PE=3 SV=1	FALSE	1	1												891817	539097	2.16467e+06					715457	2.16467e+06	3.02557
Medium	P35555	Fibrillin-1 OS=Homo sapiens OX=9606 GN=FBN1 PE=1 SV=3	FALSE	1	1	cell organization and biogenesis;metabolic process;regulation of biological process;response to stimulus	cell surface;extracellular;membrane;organelle lumen	metal ion binding;protein binding;structural molecule activity	Pf00683, Pf06247, Pf07645, Pf12662, Pf12947, Pf14670	2200	FBN1	Post-translational protein phosphorylation; Integrin cell surface interactions; Regulation of Insulin-like Growth Factor (IGF) transport and uptake by Insulin-like Growth Factor Binding Proteins (IGFBPs); Molecules associated with elastic fibres; Degradation of the extracellular matrix			Hypothesized Pathways in Pathogenesis of Cardiovascular Disease									#DIV/0!	#DIV/0!	#DIV/0!
Medium	E9PR17	CD59 glycoprotein OS=Homo sapiens OX=9606 PE=1 SV=1	FALSE	1	1	regulation of biological process			Pf00021				ENSG00000085063.14											#DIV/0!	#DIV/0!	#DIV/0!
Medium	Q59HA3	IQ motif containing GTPase activating protein 2 variant (Fragment) OS=Homo sapiens OX=9606 PE=2 SV=1	FALSE	1	1	cell organization and biogenesis;regulation of biological process;response to stimulus;transport	cell surface;cytoplasm;cytoskeleton;cytosol;membrane	enzyme regulator activity;protein binding	Pf00612, Pf00616, Pf03836	10788	IQGAP2			Regulation of actin cytoskeleton	G13 Signaling Pathway	2.14263e+06	643999	1.74996e+06			850662			1.5122e+06	850662	0.562534
Medium	A0A1W2PRU0	Alpha-endosulfine OS=Homo sapiens OX=9606 GN=ENSA PE=1 SV=1	FALSE	1	1	cell division;regulation of biological process	cytoplasm	enzyme regulator activity	Pf04667				ENSG00000143420.18			15507798	2.74924e+07	4.06859e+07	2.26577e+07	6.29247e+06	5.32833e+07			2.78954e+07	2.74112e+07	0.982643
Medium	A0A1W6IYK4	N90-VRC38.11 light chain variable region (Fragment) OS=Homo sapiens OX=9606 PE=2 SV=1	FALSE	1	1				Pf07679, Pf07686											348583				#DIV/0!	348583	#DIV/0!
Medium	Q5TB53	Transmembrane 9 superfamily member (Fragment) OS=Homo sapiens OX=9606 GN=TM9SF3 PE=1 SV=8	FALSE	1	1		membrane		Pf02990				ENSG00000077147.14			236327								236327	#DIV/0!	#DIV/0!
Medium	A0A2P9AQL1	Efflux transporter, RND family, MFP subunit OS=Homo sapiens OX=9606 GN=BQ8482_350081 PE=4 SV=1	FALSE	1	1											6886510	1.02937e+07	5.29568e+06	9.44563e+06		5.75874e+06			7.49196e+06	7.60218e+06	1.01471
Medium	Q08257	Quinone oxidoreductase OS=Homo sapiens OX=9606 GN=CRYZ PE=1 SV=1	FALSE	1	1	cell organization and biogenesis;metabolic process	cytoplasm;cytosol	catalytic activity;metal ion binding;nucleotide binding;RNA binding	Pf00107, Pf08240, Pf13602	1429	CRYZ		ENSG00000116791.13			651686	968628	614758	1.77148e+06	352589	859857			745024	994642	1.33505
Medium	P49908	Selenoprotein P OS=Homo sapiens OX=9606 GN=SELENOP PE=1 SV=3	FALSE	1	1	metabolic process;reproduction;response to stimulus;transport	extracellular;organelle lumen		Pf04592, Pf04593	6414	SEPP1; SELENOP	Platelet degranulation	ENSG00000250722.5		Selenium Micronutrient Network; Integrin-mediated Cell Adhesion; Selenium Metabolism and Selenoproteins; Focal Adhesion; ESC Pluripotency Pathways									#DIV/0!	#DIV/0!	#DIV/0!
Medium	Q6ZQN2	cDNA FLJ46846 fis, clone UTERU3004635, moderately similar to Neuroblast differentiation associated protein AHNAK (Fragment) OS=Homo sapiens OX=9606 PE=2 SV=1	FALSE	1	1	cell organization and biogenesis;regulation of biological process	cytoplasm;cytoskeleton;cytosol;membrane;nucleus	protein binding;RNA binding;structural molecule activity		79026	AHNAK					2426368	517638	878779		750038	831728			1.27426e+06	790883	0.620659
Medium	A0A2R8YGU1	Girdin (Fragment) OS=Homo sapiens OX=9606 GN=CCDC88A PE=4 SV=1	FALSE	1	1													136393	701495	2.36257e+06	589664			136393	1.21791e+06	8.92938
Medium	B3KR70	cDNA FLJ33764 fis, clone BRCOC2000360, highly similar to Vacuolar ATP synthase subunit S1 (EC 3.6.3.14) OS=Homo sapiens OX=9606 PE=2 SV=1	FALSE	1	1	cellular homeostasis;regulation of biological process;response to stimulus;transport	membrane	catalytic activity;nucleotide binding;protein binding;transporter activity	Pf05827	537	ATP6AP1				Oxidative phosphorylation		372355		427120					372355	427120	1.14708
Medium	Q28107	SWISS-PROT:Q28107 (Bos taurus) Coagulation factor V precursor	TRUE	1	1	coagulation;metabolic process	extracellular	catalytic activity;metal ion binding	Pf00754, Pf03154, Pf03157, Pf05109, Pf05539, Pf07731, Pf07732, Pf15268	280687	F5			Complement and coagulation cascades			287212	477495	1.35744e+06		664699			382354	1.01107e+06	2.64433
Medium	A0A024QZL1	Proteoglycan 1, secretory granule, isoform CRA_a OS=Homo sapiens OX=9606 GN=PRG1 PE=4 SV=1	FALSE	1	1	cell organization and biogenesis;metabolic process;regulation of biological process;response to stimulus;transport	extracellular;Golgi;membrane;organelle lumen;vacuole	protein binding	Pf04360	5552	SRGN						608222	833387	1.53035e+06		374851			720804	952601	1.32158
Medium	Q5CZ93	Uncharacterized protein DKFZp686A0568 OS=Homo sapiens OX=9606 GN=DKFZp686A0568 PE=2 SV=1	FALSE	1	1	regulation of biological process	cytoskeleton	protein binding;structural molecule activity		91624	NEXN									748206	269927			#DIV/0!	509067	#DIV/0!
Medium	A0A2P9ANU1	Putative sugar-binding periplasmic protein OS=Homo sapiens OX=9606 GN=BQ8482_310145 PE=4 SV=1	FALSE	1	1												1.79399e+06	278754	1.50051e+06		2.03103e+06			1.03637e+06	1.76577e+06	1.7038
Medium	A0A2P9AUL3	Uncharacterized HTH-type transcriptional regulator y4tD OS=Homo sapiens OX=9606 GN=BQ8482_530018 PE=4 SV=1	FALSE	1	1											49374224	7.11549e+06	1.81091e+07	5.16031e+07	9.16082e+06	1.14124e+07			2.48663e+07	2.40588e+07	0.967525
Medium	Q9H8M7	Ubiquitin carboxyl-terminal hydrolase MINDY-3 OS=Homo sapiens OX=9606 GN=MINDY3 PE=1 SV=1	FALSE	1	1	cell death;metabolic process	membrane;nucleus	catalytic activity;protein binding	Pf13898	80013	FAM188A; MINDY3		ENSG00000148481.13			960346	3.0244e+06	1.35747e+07	3.36283e+07	1.11919e+08	2.5885e+07	Met-loss [N-Term]		5.85315e+06	5.71441e+07	9.76298
Medium	P13473	Lysosome-associated membrane glycoprotein 2 OS=Homo sapiens OX=9606 GN=LAMP2 PE=1 SV=2	FALSE	1	1	cell communication;cell organization and biogenesis;cellular homeostasis;metabolic process;regulation of biological process;response to stimulus;transport	endosome;membrane;organelle lumen;vacuole	protein binding	Pf01299	3920	LAMP2	Platelet degranulation ; Neutrophil degranulation	ENSG00000005893.15	Lysosome; Phagosome; Tuberculosis	Senescence and Autophagy in Cancer		178781			148571				178781	148571	0.831019
Medium	B4DNL5	Protein disulfide-isomerase OS=Homo sapiens OX=9606 PE=2 SV=1	FALSE	1	1	cell organization and biogenesis;cellular homeostasis;metabolic process;regulation of biological process;response to stimulus	endoplasmic reticulum;extracellular;organelle lumen	catalytic activity;metal ion binding;protein binding;RNA binding	Pf00085, Pf01216, Pf13098, Pf13848, Pf13899, Pf13905	5034	P4HB					57856.9								57856.9	#DIV/0!	#DIV/0!
Medium	Q9UG98	Uncharacterized protein DKFZp586C1419 (Fragment) OS=Homo sapiens OX=9606 GN=DKFZp586C1419 PE=2 SV=1	FALSE	1	1	cell organization and biogenesis;cellular component movement;defense response;metabolic process;regulation of biological process;response to stimulus	cytoplasm;nucleus	catalytic activity;metal ion binding;nucleotide binding;protein binding		9252	RPS6KA5				Brain-Derived Neurotrophic Factor (BDNF) signaling pathway; Bladder Cancer; MAPK Signaling Pathway; VEGFA-VEGFR2 Signaling Pathway; Angiopoietin Like Protein 8 Regulatory Pathway; p38 MAPK Signaling Pathway; EGF/EGFR Signaling Pathway; Insulin Signaling; Interferon type I signaling pathways; Serotonin Receptor 4/6/7 and NR3C Signaling	3543455	3.03579e+06	1.98012e+06	2.04273e+06	1.25683e+06	2.49415e+06			2.85312e+06	1.93123e+06	0.676885
Medium	H0YAE2	F-BAR domain only protein 2 (Fragment) OS=Homo sapiens OX=9606 GN=FCHO2 PE=1 SV=9	FALSE	1	1	transport			Pf00611				ENSG00000157107.13			4733847	3.6873e+06	2.86363e+06	2.67142e+06	632826	3.0582e+06			3.76159e+06	2.12082e+06	0.563809
Medium	P20794-3	Isoform 3 of Serine/threonine-protein kinase MAK OS=Homo sapiens OX=9606 GN=MAK	FALSE	1	1	cell differentiation;cell organization and biogenesis;cellular component movement;development;metabolic process;regulation of biological process;response to stimulus;transport	cytoplasm;nucleus	catalytic activity;metal ion binding;nucleotide binding;protein binding	Pf00069, Pf07714	4117	MAK		ENSG00000111837.11											#DIV/0!	#DIV/0!	#DIV/0!
Medium	P43034	Platelet-activating factor acetylhydrolase IB subunit alpha OS=Homo sapiens OX=9606 GN=PAFAH1B1 PE=1 SV=2	FALSE	1	1	cell communication;cell differentiation;cell division;cell organization and biogenesis;cell proliferation;cellular component movement;development;metabolic process;regulation of biological process;response to stimulus;transport	chromosome;cytoplasm;cytoskeleton;cytosol;membrane;nucleus	catalytic activity;protein binding	Pf00400, Pf08513, Pf11715	5048	PAFAH1B1	COPI-independent Golgi-to-ER retrograde traffic; Regulation of PLK1 Activity at G2/M Transition; AURKA Activation by TPX2; Anchoring of the basal body to the plasma membrane; Recruitment of NuMA to mitotic centrosomes; Recruitment of mitotic centrosome proteins and complexes; Loss of Nlp from mitotic centrosomes; Amplification of signal from unattached kinetochores via a MAD2 inhibitory signal; S…	ENSG00000007168.12	Ether lipid metabolism; Metabolic pathways	Wnt Signaling Pathway and Pluripotency; Wnt Signaling Pathway									#DIV/0!	#DIV/0!	#DIV/0!
Medium	Q9UM47	Neurogenic locus notch homolog protein 3 OS=Homo sapiens OX=9606 GN=NOTCH3 PE=1 SV=2	FALSE	1	1	cell differentiation;development;metabolic process;regulation of biological process;response to stimulus	cytoskeleton;cytosol;extracellular;membrane;nucleus	metal ion binding;protein binding;receptor activity	Pf00008, Pf00023, Pf00066, Pf06816, Pf07645, Pf07684, Pf11936, Pf12796, Pf12947, Pf13606, Pf13637, Pf13857	4854	NOTCH3	Defective LFNG causes SCDO3; Pre-NOTCH Processing in Golgi; Notch-HLH transcription pathway; Pre-NOTCH Transcription and Translation; Signaling by NOTCH3; Pre-NOTCH Processing in the Endoplasmic Reticulum	ENSG00000074181.8	Endocrine resistance; Dorso-ventral axis formation; Thyroid hormone signaling pathway; MicroRNAs in cancer; Th1 and Th2 cell differentiation; Notch signaling pathway; Breast cancer	Neural Crest Differentiation; Notch Signaling Pathway; Canonical and Non-canonical Notch signaling; Role of Osx and miRNAs in tooth development; Notch Signaling Pathway	1.44824e+06	124690							786467	#DIV/0!	#DIV/0!
Medium	E9PR44	Alpha-crystallin B chain (Fragment) OS=Homo sapiens OX=9606 GN=CRYAB PE=1 SV=1	FALSE	1	1			structural molecule activity	Pf00011, Pf00525				ENSG00000109846.7											#DIV/0!	#DIV/0!	#DIV/0!
Medium	Q2KIG3	TREMBL:Q2KIG3 (Bos taurus) Similar to carboxypeptidase B2	TRUE	1	1	coagulation;metabolic process;regulation of biological process	extracellular	catalytic activity;metal ion binding	Pf00246, Pf02244	508222	CPB2	Regulation of Complement cascade	ENSBTAG00000007073.3	Pancreatic secretion; Complement and coagulation cascades; Protein digestion and absorption	Complement and Coagulation Cascades		228070	303638	968101		417366			265854	692733	2.60569
Medium	A4D1P6	WD repeat-containing protein 91 OS=Homo sapiens OX=9606 GN=WDR91 PE=1 SV=2	FALSE	1	1	metabolic process;regulation of biological process;transport	cytosol;endosome;membrane	enzyme regulator activity;protein binding	Pf00400	29062	WDR91		ENSG00000105875.13			22476510	1.55873e+07	1.82115e+07	1.25953e+07	5.38985e+06	1.29152e+07			1.87584e+07	1.03001e+07	0.549093
Medium	H0Y804	Aldo-keto reductase family 1 member C1 (Fragment) OS=Homo sapiens OX=9606 GN=AKR1C1 PE=1 SV=1	FALSE	1	1	metabolic process		catalytic activity	Pf00248				ENSG00000187134.13		Benzo(a)pyrene metabolism; Metapathway biotransformation	102705								102705	#DIV/0!	#DIV/0!
Medium	Q7Z6R9	Transcription factor AP-2-delta OS=Homo sapiens OX=9606 GN=TFAP2D PE=1 SV=1	FALSE	1	1	metabolic process;regulation of biological process	nucleus	DNA binding	Pf03299	83741	TFAP2D	Negative regulation of activity of TFAP2 (AP-2) family transcription factors; Activation of the TFAP2 (AP-2) family of transcription factors	ENSG00000008197.4			4.96895e+06	3.72659e+06	4.30766e+06	3.21455e+06	1.50623e+06	2.37811e+06			4.3344e+06	2.3663e+06	0.545934
Medium	P21695	Glycerol-3-phosphate dehydrogenase [NAD(+)], cytoplasmic OS=Homo sapiens OX=9606 GN=GPD1 PE=1 SV=4	FALSE	1	1	metabolic process;regulation of biological process;response to stimulus;transport	cytoplasm;cytosol;mitochondrion	catalytic activity;nucleotide binding;protein binding	Pf01210, Pf07479	2819	GPD1	Synthesis of PA	ENSG00000167588.12	Glycerophospholipid metabolism	Triacylglyceride Synthesis									#DIV/0!	#DIV/0!	#DIV/0!
Medium	A0A2P9AME9	Uncharacterized protein OS=Homo sapiens OX=9606 GN=BQ8482_280042 PE=4 SV=1	FALSE	1	1											373716	1.187e+06	1.17291e+06	1.13965e+06		1.11122e+06			911208	1.12543e+06	1.2351
Medium	P04275	von Willebrand factor OS=Homo sapiens OX=9606 GN=VWF PE=1 SV=4	FALSE	1	1	cell organization and biogenesis;coagulation;metabolic process;response to stimulus;transport	endoplasmic reticulum;extracellular;organelle lumen	protein binding	Pf00092, Pf00093, Pf00094, Pf01826, Pf08742	7450	VWF	Integrin cell surface interactions; Signaling by BRAF and RAF fusions; MAP2K and MAPK activation; Intrinsic Pathway of Fibrin Clot Formation; GRB2:SOS provides linkage to MAPK signaling for Integrins ; Platelet Adhesion to exposed collagen; Signaling by RAS mutants; Signaling by high-kinase activity BRAF mutants; GP1b-IX-V activation signalling; Signaling by moderate kinase activity BRAF mutants;…	ENSG00000110799.13	ECM-receptor interaction; PI3K-Akt signaling pathway; Platelet activation; Focal adhesion; Complement and coagulation cascades	Blood Clotting Cascade; Focal Adhesion; Focal Adhesion-PI3K-Akt-mTOR-signaling pathway; Complement and Coagulation Cascades					480417				#DIV/0!	480417	#DIV/0!
Medium	Q5T7N2	LINE-1 type transposase domain-containing protein 1 OS=Homo sapiens OX=9606 GN=L1TD1 PE=1 SV=1	FALSE	1	1			RNA binding	Pf02994	54596	L1TD1		ENSG00000240563.1			1.7081e+06	895458	2.6601e+07	5.98388e+07	2.82803e+08	5.64555e+07			9.73485e+06	1.33032e+08	13.6656
Medium	A0A2P9AAC8	Aklaviketone reductase DauE OS=Homo sapiens OX=9606 GN=dauE PE=4 SV=1	FALSE	1	1												1.21658e+07	9.66377e+06		2.50601e+06	1.05899e+07			1.09148e+07	6.54795e+06	0.599916
Medium	B4DXR2	cDNA FLJ60945, highly similar to Eukaryotic translation initiation factor 4gamma 3 OS=Homo sapiens OX=9606 PE=2 SV=1	FALSE	1	1	metabolic process;regulation of biological process	cytosol	RNA binding		8672	EIF4G3				Translation Factors					971212				#DIV/0!	971212	#DIV/0!
Medium	A0A0S2Z3J9	Carboxypeptidase A2 isoform 4 (Fragment) OS=Homo sapiens OX=9606 GN=CPA2 PE=2 SV=1	FALSE	1	1	metabolic process	extracellular;vacuole	catalytic activity;metal ion binding	Pf00246, Pf02244	1358	CPA2					442350	181299	182567	583141		155500			268739	369320	1.37427
Medium	E5RHK9	Clathrin coat assembly protein AP180 OS=Homo sapiens OX=9606 GN=SNAP91 PE=1 SV=1	FALSE	1	1				Pf01417, Pf07651				ENSG00000065609.14			1.7947e+06	952541	695090	763445		850235			1.14744e+06	806840	0.703164
Medium	B7Z8T3	cDNA FLJ50352, highly similar to Fetuin-B OS=Homo sapiens OX=9606 PE=2 SV=1	FALSE	1	1	regulation of biological process	extracellular	enzyme regulator activity	Pf00031	26998	FETUB									952702				#DIV/0!	952702	#DIV/0!
Medium	J3QLM6	tRNA-splicing endonuclease subunit Sen54 OS=Homo sapiens OX=9606 GN=TSEN54 PE=1 SV=1	FALSE	1	1				Pf12928				ENSG00000182173.12											#DIV/0!	#DIV/0!	#DIV/0!
Medium	Q5BKX8	Caveolae-associated protein 4 OS=Homo sapiens OX=9606 GN=CAVIN4 PE=1 SV=2	FALSE	1	1	cell differentiation;development;metabolic process;regulation of biological process	cytoplasm;cytosol;membrane	protein binding	Pf15237	347273	MURC; CAVIN4		ENSG00000170681.6					682721	902798					682721	902798	1.32235
Medium	Q6ZNW9	cDNA FLJ26980 fis, clone SLV02741 OS=Homo sapiens OX=9606 PE=2 SV=1	FALSE	1	1											2.50703e+06	4.04731e+06	1.78299e+06		531287	3.54892e+06			2.77911e+06	2.0401e+06	0.734084
Medium	K7EL76	Kinesin light chain 3 (Fragment) OS=Homo sapiens OX=9606 GN=KLC3 PE=1 SV=8	FALSE	1	1			catalytic activity;motor activity;protein binding	Pf09311, Pf13374, Pf13424				ENSG00000104892.16			1.54622e+06	2.97196e+06		1.06063e+07	1.25512e+06	631257			2.25909e+06	4.16422e+06	1.84332
Medium	B4DR58	cDNA FLJ55354, highly similar to Intraflagellar transport 140 homolog OS=Homo sapiens OX=9606 PE=2 SV=1	FALSE	1	1	cell organization and biogenesis;cellular component movement;regulation of biological process;transport	cytoplasm	protein binding	Pf13608	9742	IFT140													#DIV/0!	#DIV/0!	#DIV/0!
Medium	H9KVA9	Lys-63-specific deubiquitinase BRCC36 OS=Homo sapiens OX=9606 GN=BRCC3 PE=1 SV=2	FALSE	1	1	metabolic process;response to stimulus		catalytic activity;protein binding	Pf01398				ENSG00000185515.14			779512	6.17683e+06	328994	2.4709e+06		4.70133e+06			2.42845e+06	3.58612e+06	1.47671
Medium	O43234	Rheumatoid factor RF-ET13 (Fragment) OS=Homo sapiens OX=9606 PE=2 SV=1	FALSE	1	1				Pf00047		LOC401845					80543.8			115889	1.53575e+06	232333			80543.8	627992	7.7969
Medium	C9J4S4	Ras-related protein Rab-7a OS=Homo sapiens OX=9606 GN=RAB7A PE=1 SV=1	FALSE	1	1	regulation of biological process;response to stimulus		catalytic activity;nucleotide binding	Pf00071, Pf03193, Pf08477, Pf13191, Pf13401				ENSG00000075785.12				311404	189100	696268					250252	696268	2.78227
Medium	D5FI29	MHC class I antigen (Fragment) OS=Homo sapiens OX=9606 GN=HLA-B PE=3 SV=1	FALSE	1	1				Pf00129															#DIV/0!	#DIV/0!	#DIV/0!
Medium	A0A2P9AV91	Adenylate cyclase OS=Homo sapiens OX=9606 GN=BQ8482_60107 PE=4 SV=1	FALSE	1	1											96346.3	1.45959e+06	616483	959063		1.04344e+06			724138	1.00125e+06	1.38268
Medium	Q6NSG3	SMC4 protein (Fragment) OS=Homo sapiens OX=9606 GN=SMC4 PE=2 SV=1	FALSE	1	1	cell division;cell organization and biogenesis;metabolic process	cytosol;nucleus	nucleotide binding;protein binding	Pf02463, Pf13304, Pf13476, Pf13555	10051	SMC4							120538	266951					120538	266951	2.21467
Medium	B5MCD7	cDNA FLJ52856, highly similar to Synaptogyrin-1 OS=Homo sapiens OX=9606 GN=SYNGR1 PE=1 SV=1	FALSE	1	1	cell organization and biogenesis;regulation of biological process;transport	membrane	protein binding	Pf01284	9145	SYNGR1		ENSG00000100321.14											#DIV/0!	#DIV/0!	#DIV/0!
Medium	A0A2R8YCN4	Inositol polyphosphate 5-phosphatase OCRL-1 (Fragment) OS=Homo sapiens OX=9606 GN=OCRL PE=4 SV=1	FALSE	1	1																			#DIV/0!	#DIV/0!	#DIV/0!
Medium	B3KY47	cDNA FLJ46841 fis, clone UTERU3000670, highly similar to Homo sapiens shroom (SHRM), mRNA OS=Homo sapiens OX=9606 PE=2 SV=1	FALSE	1	1	cell organization and biogenesis;regulation of biological process;response to stimulus	cytoplasm;cytoskeleton;membrane	protein binding	Pf08687, Pf08688	57619	SHROOM3			Tight junction			1.16383e+07	6.67393e+06	3.25037e+07		1.31307e+07			9.15612e+06	2.28172e+07	2.49202
Medium	B4DWS3	cDNA FLJ60407, highly similar to Serine protease inhibitor Kazal-type 5 (Fragment) OS=Homo sapiens OX=9606 PE=2 SV=1	FALSE	1	1	cell death;cell differentiation;cell organization and biogenesis;metabolic process;regulation of biological process	cytoplasm;cytosol;endoplasmic reticulum;extracellular;membrane	catalytic activity;enzyme regulator activity;protein binding	Pf00050, Pf07648	11005	SPINK5					316027		369181	428434					342604	428434	1.25052
Medium	J3KNU1	Cation channel sperm-associated protein 4 (Fragment) OS=Homo sapiens OX=9606 GN=CATSPER4 PE=1 SV=1	FALSE	1	1	cellular component movement;transport	membrane	transporter activity	Pf00520				ENSG00000188782.8				443552	47150.9	781162		258657			245352	519909	2.11904
Medium	D3VVP9	Ataxin 3 variant ref OS=Homo sapiens OX=9606 GN=ATXN3 PE=2 SV=1	FALSE	1	1	cell communication;cell organization and biogenesis;metabolic process;regulation of biological process;response to stimulus	cytoplasm;cytosol;membrane;nucleus;organelle lumen	catalytic activity;protein binding	Pf02099, Pf02809	4287	ATXN3					4.28277e+06	1.88966e+06		907028	729529	1.06291e+06			3.08621e+06	899824	0.291562
Medium	A0A2P9AK14	Glucose-inhibited cell-division protein OS=Homo sapiens OX=9606 GN=gidA PE=3 SV=1	FALSE	1	1															906813				#DIV/0!	906813	#DIV/0!
Medium	Q4G0R1	PIBF1 protein OS=Homo sapiens OX=9606 GN=PIBF1 PE=1 SV=1	FALSE	1	1	cell organization and biogenesis;metabolic process;regulation of biological process	cytosol;nucleus	protein binding;structural molecule activity	Pf00901, Pf07888	10464	PIBF1													#DIV/0!	#DIV/0!	#DIV/0!
Medium	F8WD41	Serum paraoxonase/lactonase 3 OS=Homo sapiens OX=9606 GN=PON3 PE=1 SV=1	FALSE	1	1	metabolic process;regulation of biological process;response to stimulus	extracellular	catalytic activity;metal ion binding;protein binding	Pf01731, Pf03088	5446	PON3		ENSG00000105852.10		Phase I biotransformations, non P450									#DIV/0!	#DIV/0!	#DIV/0!
Medium	Q13402-6	Isoform 6 of Unconventional myosin-VIIa OS=Homo sapiens OX=9606 GN=MYO7A	FALSE	1	1	cell organization and biogenesis;cellular component movement;transport	cytoplasm;cytoskeleton;cytosol;membrane	catalytic activity;motor activity;nucleotide binding;protein binding	Pf00063, Pf00373, Pf00612, Pf00784	4647	MYO7A					1.2444e+06	1.20869e+06	672868	2.13338e+06					1.04198e+06	2.13338e+06	2.04742
Medium	E9PE96	Protein piccolo OS=Homo sapiens OX=9606 GN=PCLO PE=1 SV=1	FALSE	1	1	cell organization and biogenesis	membrane						ENSG00000186472.19											#DIV/0!	#DIV/0!	#DIV/0!
Medium	B3KT73	cDNA FLJ37784 fis, clone BRHIP2028303, highly similar to Homo sapiens dachsous 2 (Drosophila) (DCHS2), transcript variant 1, mRNA OS=Homo sapiens OX=9606 PE=2 SV=1	FALSE	1	1	cell proliferation	membrane	metal ion binding	Pf00028, Pf08758	54798	DCHS2					994109			1.71564e+06		2.19316e+06	Met-loss [N-Term]		994109	1.9544e+06	1.96598
Medium	Q8IZZ5	Coagulation factor XII-Mie OS=Homo sapiens OX=9606 PE=2 SV=1	FALSE	1	1	defense response;metabolic process;regulation of biological process;response to stimulus	extracellular;membrane	catalytic activity;metal ion binding;protein binding	Pf00008, Pf00039, Pf00040, Pf00051, Pf00089	2161	F12			Complement and coagulation cascades	Complement and Coagulation Cascades					539172				#DIV/0!	539172	#DIV/0!
Medium	A8KAH7	cDNA FLJ75444, highly similar to Homo sapiens protein kinase, cAMP-dependent, regulatory, type II, alpha (PRKAR2A), mRNA OS=Homo sapiens OX=9606 PE=2 SV=1	FALSE	1	1	coagulation;metabolic process;regulation of biological process;response to stimulus	cytoplasm;cytosol;membrane	catalytic activity;enzyme regulator activity;nucleotide binding;protein binding	Pf00027, Pf02197, Pf05758	5576	PRKAR2A			Insulin signaling pathway	miRs in Muscle Cell Differentiation; Myometrial Relaxation and Contraction Pathways; G Protein Signaling Pathways; TGF-beta Signaling Pathway; Calcium Regulation in the Cardiac Cell; Sudden Infant Death Syndrome (SIDS) Susceptibility Pathways		756608	543502	1.16783e+06		867612			650055	1.01772e+06	1.56559
Medium	Q9ULL5	Proline-rich protein 12 OS=Homo sapiens OX=9606 GN=PRR12 PE=1 SV=2	FALSE	1	1		membrane;nucleus		Pf13926	57479	PRR12		ENSG00000126464.13			2.53932e+06	726131	894239	251909		690958			1.38656e+06	471434	0.340001
Medium	G1ENK8	MHC class I antigen (Fragment) OS=Homo sapiens OX=9606 GN=HLA-B PE=3 SV=1	FALSE	1	1	regulation of biological process;response to stimulus	cell surface;endoplasmic reticulum;Golgi;membrane	protein binding	Pf00129	3106	HLA-B				Proteasome Degradation; Allograft Rejection; Type II interferon signaling (IFNG)									#DIV/0!	#DIV/0!	#DIV/0!
Medium	Q5TAG4	Neuroblastoma breakpoint family member 12 OS=Homo sapiens OX=9606 GN=NBPF12 PE=2 SV=3	FALSE	1	1												552036	513679	1.4749e+06		543636			532857	1.00927e+06	1.89407
Medium	Q5TDG9	DnaJ (Hsp40) homolog, subfamily C, member 16, isoform CRA_a OS=Homo sapiens OX=9606 GN=DNAJC16 PE=1 SV=1	FALSE	1	1	cellular homeostasis;regulation of biological process	cytosol;membrane		Pf00085, Pf00226	23341	DNAJC16		ENSG00000116138.12			28122632	1.68205e+07	2.12849e+07	1.09642e+07	3.64013e+06	1.85684e+07			2.2076e+07	1.10576e+07	0.500885
Medium	Q86Z22	Epididymis secretory protein Li 297 OS=Homo sapiens OX=9606 GN=HEL-S-297 PE=2 SV=1	FALSE	1	1	cellular homeostasis;metabolic process;regulation of biological process	cytoplasm	catalytic activity	Pf00462, Pf04908	83442	SH3BGRL3													#DIV/0!	#DIV/0!	#DIV/0!
Medium	A2RRE5	GRLF1 protein OS=Homo sapiens OX=9606 GN=GRLF1 PE=1 SV=1	FALSE	1	1	cell communication;cell organization and biogenesis;cellular component movement;metabolic process;regulation of biological process;response to stimulus	cytoplasm;cytoskeleton;cytosol;membrane;nucleus	catalytic activity;DNA binding;enzyme regulator activity;nucleotide binding	Pf00071, Pf02421	2909	ARHGAP35				Regulation of Actin Cytoskeleton			441771	380258		565239			441771	472748	1.07012
Medium	Q96P50	Arf-GAP with coiled-coil, ANK repeat and PH domain-containing protein 3 OS=Homo sapiens OX=9606 GN=ACAP3 PE=1 SV=2	FALSE	1	1	regulation of biological process		enzyme regulator activity;metal ion binding;protein binding	Pf00023, Pf00169, Pf01412, Pf12796, Pf13606, Pf13637, Pf13857, Pf15413	116983	ACAP3		ENSG00000131584.18	Endocytosis		2329473	5.01289e+06	4.93389e+06	2.28672e+06	985379	2.81191e+06			4.09209e+06	2.02801e+06	0.495592
Medium	A0A0S2Z4B5	Serine/threonine-protein phosphatase (Fragment) OS=Homo sapiens OX=9606 GN=PPP3CA PE=2 SV=1	FALSE	1	1	cellular homeostasis;metabolic process;regulation of biological process;response to stimulus;transport	cytosol;membrane;mitochondrion	catalytic activity;metal ion binding;protein binding	Pf00149	5530	PPP3CA		ENSG00000138814.16		Physiological and Pathological Hypertrophy of the Heart; Energy Metabolism; MicroRNAs in cardiomyocyte hypertrophy; Alzheimers Disease; Spinal Cord Injury; Amyotrophic lateral sclerosis (ALS); T-Cell Receptor and Co-stimulatory Signaling; Cardiac Hypertrophic Response; Initiation of transcription and translation elongation at the HIV-1 LTR; G Protein Signaling Pathways; MAPK Signaling Pathway; VE…	3.32283e+06	2.11029e+06	3.20312e+06	2.47019e+06	325574	2.98549e+06			2.87875e+06	1.92708e+06	0.669418
Medium	M0QYY3	Ly6/PLAUR domain-containing protein 5 (Fragment) OS=Homo sapiens OX=9606 GN=LYPD5 PE=4 SV=8	FALSE	1	1				Pf00021				ENSG00000159871.14			1.53847e+06	2.11616e+06	2.32016e+06	1.24462e+07		3.56154e+06			1.9916e+06	8.00387e+06	4.01882
Medium	A0A2P9AWQ0	Sensory histidine kinase OS=Homo sapiens OX=9606 GN=BQ8482_810004 PE=4 SV=1	FALSE	1	1											1.98178e+06		6.52036e+06	773933	506627	1.57109e+06			4.25107e+06	950550	0.223603
Medium	Q9BVR0	Putative HERC2-like protein 3 OS=Homo sapiens OX=9606 GN=HERC2P3 PE=5 SV=2	FALSE	1	1	metabolic process		catalytic activity;metal ion binding	Pf06701	283755	HERC2P3													#DIV/0!	#DIV/0!	#DIV/0!
Medium	J3QSE8	Fanconi anemia group J protein OS=Homo sapiens OX=9606 GN=BRIP1 PE=1 SV=1	FALSE	1	1	metabolic process	nucleus	catalytic activity;DNA binding;nucleotide binding	Pf06733, Pf13307				ENSG00000136492.8				371330	588894		3.23924e+06				480112	3.23924e+06	6.74683
Medium	P11226	Mannose-binding protein C OS=Homo sapiens OX=9606 GN=MBL2 PE=1 SV=2	FALSE	1	1	defense response;metabolic process;regulation of biological process;response to stimulus	cell surface;extracellular	catalytic activity;metal ion binding;protein binding	Pf00059	4153	MBL2	Lectin pathway of complement activation	ENSG00000165471.6	Complement and coagulation cascades; Staphylococcus aureus infection; Phagosome	Regulation of toll-like receptor signaling pathway									#DIV/0!	#DIV/0!	#DIV/0!
Medium	J3KPI6	Mitogen-activated protein kinase kinase kinase OS=Homo sapiens OX=9606 GN=MAP3K9 PE=1 SV=1	FALSE	1	1	cell death;metabolic process;regulation of biological process;response to stimulus	cytoplasm	catalytic activity;nucleotide binding;protein binding;signal transducer activity	Pf00018, Pf00069, Pf07653, Pf07714, Pf14604	4293	MAP3K9		ENSG00000006432.15		Angiopoietin Like Protein 8 Regulatory Pathway; Oxidative Damage; p38 MAPK Signaling Pathway; Insulin Signaling									#DIV/0!	#DIV/0!	#DIV/0!
Medium	A0A2P9ACN7	tRNA (Guanine-N(7)-)-methyltransferase OS=Homo sapiens OX=9606 GN=trmB PE=3 SV=1	FALSE	1	1													363560						363560	#DIV/0!	#DIV/0!
Medium	A0A2P9APL0	Cytochrome c-type biogenesis protein CycH OS=Homo sapiens OX=9606 GN=cycH PE=4 SV=1	FALSE	1	1											733022		742540			762946			737781	762946	1.03411
Medium	P12259	Coagulation factor V OS=Homo sapiens OX=9606 GN=F5 PE=1 SV=4	FALSE	1	1	cell organization and biogenesis;coagulation;metabolic process;response to stimulus;transport	endoplasmic reticulum;extracellular;Golgi;membrane;organelle lumen	metal ion binding;protein binding	Pf00754, Pf07732	2153	F5	Platelet degranulation ; Post-translational protein phosphorylation; Regulation of Insulin-like Growth Factor (IGF) transport and uptake by Insulin-like Growth Factor Binding Proteins (IGFBPs); Common Pathway of Fibrin Clot Formation; Cargo concentration in the ER; COPII (Coat Protein 2) Mediated Vesicle Transport	ENSG00000198734.10	Complement and coagulation cascades	Blood Clotting Cascade; Complement and Coagulation Cascades									#DIV/0!	#DIV/0!	#DIV/0!
Medium	D6W623	HCG1811453, isoform CRA_b OS=Homo sapiens OX=9606 GN=hCG_1811453 PE=4 SV=1	FALSE	1	1			protein binding	Pf00023, Pf12796, Pf13637, Pf13857							12877118	2.10349e+06	1.42216e+06	3.57121e+06		1.34696e+06			5.46759e+06	2.45908e+06	0.449756
Medium	F8WC81	WD repeat-containing protein 75 OS=Homo sapiens OX=9606 GN=WDR75 PE=1 SV=1	FALSE	1	1			protein binding					ENSG00000115368.9				1.74607e+06	2.69456e+06	1.08595e+06		1.93227e+06	Met-loss [N-Term]		2.22032e+06	1.50911e+06	0.679683
Medium	A0A0C4DFX6	NPC1-like intracellular cholesterol transporter 1 OS=Homo sapiens OX=9606 GN=NPC1L1 PE=1 SV=1	FALSE	1	1	metabolic process;response to stimulus;transport	membrane	protein binding;transporter activity	Pf02460, Pf03176, Pf12349	29881	NPC1L1		ENSG00000015520.14		Vitamin A and Carotenoid Metabolism									#DIV/0!	#DIV/0!	#DIV/0!
Medium	G3V580	Protein arginine N-methyltransferase 5 (Fragment) OS=Homo sapiens OX=9606 GN=PRMT5 PE=1 SV=1	FALSE	1	1	metabolic process		catalytic activity	Pf05185				ENSG00000100462.15											#DIV/0!	#DIV/0!	#DIV/0!
Medium	B2R888	Monocyte differentiation antigen CD14 OS=Homo sapiens OX=9606 PE=2 SV=1	FALSE	1	1	cell death;defense response;regulation of biological process;response to stimulus;transport	extracellular;Golgi;membrane	protein binding;receptor activity;signal transducer activity		929	CD14				Regulation of toll-like receptor signaling pathway; Pathogenic Escherichia coli infection; MAPK Signaling Pathway; Regulation of Actin Cytoskeleton; Toll-like receptor signaling pathway					324844				#DIV/0!	324844	#DIV/0!
Medium	B4DEL6	cDNA FLJ59669, highly similar to Homo sapiens phospholipase D family, member 3 (PLD3), transcript variant 1, mRNA OS=Homo sapiens OX=9606 PE=2 SV=1	FALSE	1	1	metabolic process	membrane	catalytic activity;protein binding	Pf00614, Pf13091, Pf13918	23646	PLD3													#DIV/0!	#DIV/0!	#DIV/0!
Medium	P41091	Eukaryotic translation initiation factor 2 subunit 3 OS=Homo sapiens OX=9606 GN=EIF2S3 PE=1 SV=3	FALSE	1	1	metabolic process;transport	cytoplasm;cytosol;nucleus	catalytic activity;nucleotide binding;protein binding;RNA binding	Pf00009, Pf03144, Pf09173	1968	EIF2S3	Formation of the ternary complex, and subsequently, the 43S complex; L13a-mediated translational silencing of Ceruloplasmin expression; ABC-family proteins mediated transport; Translation initiation complex formation; GTP hydrolysis and joining of the 60S ribosomal subunit; Recycling of eIF2:GDP; Ribosomal scanning and start codon recognition	ENSG00000130741.10	RNA transport	Translation Factors									#DIV/0!	#DIV/0!	#DIV/0!
Medium	Q9C037	E3 ubiquitin-protein ligase TRIM4 OS=Homo sapiens OX=9606 GN=TRIM4 PE=1 SV=2	FALSE	1	1	cell organization and biogenesis;defense response;metabolic process;response to stimulus	cytoplasm;cytosol;membrane	catalytic activity;metal ion binding;protein binding	Pf00097, Pf00622, Pf00643, Pf13445, Pf13639, Pf13765, Pf13920, Pf13923, Pf14570, Pf14634, Pf15227	89122	TRIM4	Antigen processing: Ubiquitination & Proteasome degradation	ENSG00000146833.15			1.17049e+06	667331	670517	480267		685601			836113	582934	0.697195
Medium	A0A024R8D5	HCG30600, isoform CRA_a OS=Homo sapiens OX=9606 GN=hCG_30600 PE=4 SV=1	FALSE	1	1	defense response;metabolic process;regulation of biological process;response to stimulus	membrane	catalytic activity	Pf01124	9536	PTGES				Eicosanoid Synthesis	225408			329779		247600			225408	288690	1.28074
Medium	A0A2P9AMR8	Uncharacterized ABC transporter ATP-binding protein HI_1051 OS=Homo sapiens OX=9606 GN=BQ8482_290027 PE=4 SV=1	FALSE	1	1												772322	1.32011e+06	1.83503e+06		883810			1.04621e+06	1.35942e+06	1.29937
Medium	P19957	Elafin OS=Homo sapiens OX=9606 GN=PI3 PE=1 SV=3	FALSE	1	1	cell death;metabolic process;regulation of biological process;response to stimulus	cytoskeleton;cytosol;extracellular	enzyme regulator activity;structural molecule activity	Pf00095, Pf10511	5266	PI3	Antimicrobial peptides; Formation of the cornified envelope	ENSG00000124102.4											#DIV/0!	#DIV/0!	#DIV/0!
Medium	A8KA84	cDNA FLJ78682, highly similar to Homo sapiens 2'-5'-oligoadenylate synthetase 3, 100kDa (OAS3), mRNA OS=Homo sapiens OX=9606 PE=2 SV=1	FALSE	1	1	defense response;metabolic process;regulation of biological process;response to stimulus	cytoplasm;cytosol;membrane	catalytic activity;metal ion binding;nucleotide binding;protein binding;RNA binding	Pf01909, Pf10421	4940	OAS3													#DIV/0!	#DIV/0!	#DIV/0!
Medium	Q9H2G2	STE20-like serine/threonine-protein kinase OS=Homo sapiens OX=9606 GN=SLK PE=1 SV=1	FALSE	1	1	cell death;cell organization and biogenesis;metabolic process;regulation of biological process;response to stimulus	cytoplasm	catalytic activity;nucleotide binding;protein binding	Pf00069, Pf07714, Pf12474, Pf14531	9748	SLK		ENSG00000065613.13	Oocyte meiosis				2.72797e+07						2.72797e+07	#DIV/0!	#DIV/0!
