# Supplementary material for: Priming With Toll-Like Receptor 3 Agonist Poly(I:C) Enhances Content of Innate Immune Defense Proteins but Not MicroRNAs in Human Mesenchymal Stem Cell-Derived Extracellular Vesicles
Source: Front Cell Dev Biol. 2021 May 24;9:676356. doi: 10.3389/fcell.2021.676356 (PMC8180863; doi:10.3389/fcell.2021.676356)
Supplement: Supplementary file 2 [file Table_3.xlsx]

## Sheet: Sheet1
gene_id	chrom	start	stop	strand	Sample_BmMSC_Control_replicate1	Sample_BmMSC_Control_replicate2	Sample_BmMSC_Control_replicate3	Sample_BmMSC_Tmt_replicate1	Sample_BmMSC_Tmt_replicate2	Sample_BmMSC_Tmt_replicate3	type
hsa-miR-21-5p	chr17	57918634	57918655	+	57020	114287	99793	80966	65417	29593	miRNA
hsa-miR-221-3p	chrX	45605608	45605630	-	36730	106779	47547	46436	61736	8209	miRNA
hsa-let-7b-5p	chr22	46509571	46509592	+	28385	69000	53021	32030	35696	9143	miRNA
hsa-let-7a-5p	chr11	122017276	122017297	-	18613	32348	29070	23709	18433	8426	miRNA
hsa-miR-320a-3p	chr8	22102488	22102509	-	13377	34400	30560	19437	18107	3418	miRNA
hsa-miR-143-3p	chr5	148808541	148808561	+	8568	30673	21043	11536	12224	2685	miRNA
hsa-miR-199a-3p	chr1	172113694	172113715	-	7374	21509	18575	11807	10532	4098	miRNA
hsa-miR-199b-3p	chr9	131007024	131007045	-	7374	21509	18575	11807	10532	4098	miRNA
hsa-let-7i-5p	chr12	62997471	62997492	+	5209	10478	12517	8707	5076	4896	miRNA
hsa-miR-24-3p	chr19	13947103	13947124	-	3724	10864	7776	4130	5751	433	miRNA
hsa-let-7e-5p	chr19	52196046	52196067	+	2952	4355	4386	3527	2692	665	miRNA
hsa-miR-222-3p	chrX	45606442	45606462	-	2301	5827	3115	2850	3401	946	miRNA
hsa-let-7f-5p	chr9	96938635	96938656	+	2100	3746	3258	3455	2354	3420	miRNA
hsa-miR-181a-5p	chr1	198828237	198828259	-	1865	5036	3218	2325	2674	197	miRNA
hsa-miR-22-3p	chr17	1617208	1617229	-	1797	4387	2396	1414	2156	193	miRNA
hsa-miR-30a-5p	chr6	72113298	72113319	-	1701	5994	2721	2192	2728	1364	miRNA
hsa-miR-423-5p	chr17	28444113	28444135	+	1524	3489	2573	1816	1886	235	miRNA
hsa-miR-320b	chr1	117214409	117214430	+	1518	3063	2883	1750	1540	256	miRNA
hsa-miR-409-3p	chr14	101531683	101531704	+	1280	5544	2582	1601	2982	842	miRNA
hsa-miR-432-5p	chr14	101350833	101350855	+	1188	3876	1817	1123	2088	135	miRNA
hsa-miR-27b-3p	chr9	97847787	97847807	+	1160	3307	2288	1184	1580	152	miRNA
hsa-miR-493-5p	chr14	101335412	101335433	+	1136	5168	3340	1363	2195	166	miRNA
hsa-miR-100-5p	chr11	122022983	122023004	-	1108	3169	1809	941	1466	118	miRNA
hsa-miR-31-5p	chr9	21512157	21512177	-	1052	2604	3416	1801	1096	121	miRNA
hsa-miR-92a-3p	chr13	92003615	92003636	+	976	2252	2292	1623	1305	127	miRNA
hsa-miR-320c	chr18	19263520	19263539	+	953	1600	1661	971	861	148	miRNA
hsa-miR-196a-5p	chr12	54385546	54385567	+	951	1947	1262	1088	925	147	miRNA
hsa-let-7c-5p	chr21	17912158	17912179	+	880	1544	1578	1026	872	225	miRNA
hsa-miR-181b-5p	chr1	198828054	198828076	-	847	1698	1159	1147	1170	83	miRNA
hsa-miR-30d-5p	chr8	135817162	135817183	-	805	1773	886	1117	1094	43	miRNA
hsa-miR-382-5p	chr14	101520653	101520674	+	782	2529	1575	1058	1331	141	miRNA
hsa-let-7g-5p	chr3	52302352	52302373	-	780	1751	1568	1276	866	182	miRNA
hsa-miR-25-3p	chr7	99691194	99691215	-	747	2545	3032	1273	1034	282	miRNA
hsa-miR-103a-3p	chr20	3898188	3898210	+	731	1826	1592	1102	994	119	miRNA
hsa-let-7d-5p	chr9	96941123	96941144	+	720	1065	1002	754	692	107	miRNA
hsa-miR-320d	chr13	41301964	41301982	-	629	943	1011	596	441	99	miRNA
hsa-miR-152-3p	chr17	46114540	46114560	-	603	1839	848	608	715	81	miRNA
hsa-miR-122-5p	chr18	56118320	56118341	+	565	1158	479	442	764	91	miRNA
hsa-miR-335-5p	chr7	130135967	130135989	+	550	1133	679	406	690	34	miRNA
hsa-miR-26b-5p	chr2	219267380	219267400	+	536	1131	471	697	636	42	miRNA
hsa-miR-29a-3p	chr7	130561507	130561528	-	511	1977	823	603	949	62	miRNA
hsa-miR-369-3p	chr14	101531978	101531998	+	494	1000	401	509	827	19	miRNA
hsa-miR-16-5p	chr13	50623163	50623184	-	486	1408	1174	626	505	51	miRNA
hsa-miR-12136	chr1	568048	568065	-	477	709	795	841	517	67	miRNA
hsa-miR-26a-5p	chr12	58218441	58218462	-	437	734	541	542	510	39	miRNA
hsa-miR-485-3p	chr14	101521801	101521822	+	418	1795	1470	375	896	36	miRNA
hsa-miR-23a-3p	chr19	13947409	13947429	-	409	1528	830	641	643	56	miRNA
hsa-miR-107	chr10	91352513	91352535	-	382	865	909	515	491	69	miRNA
hsa-miR-1246	chr2	177465752	177465770	-	356	297	425	413	335	44	miRNA
hsa-miR-148a-3p	chr7	25989542	25989563	-	356	824	395	324	455	36	miRNA
hsa-miR-323a-3p	chr14	101492119	101492139	+	356	1307	1051	389	620	47	miRNA
hsa-miR-92b-3p	chr1	155165028	155165049	+	337	1011	863	490	641	301	miRNA
hsa-miR-155-5p	chr21	26946295	26946318	+	287	430	386	387	227	22	miRNA
hsa-miR-10b-5p	chr2	177015057	177015079	+	249	479	202	211	257	18	miRNA
hsa-miR-381-3p	chr14	101512305	101512326	+	242	522	406	310	304	20	miRNA
hsa-miR-98-5p	chrX	53583260	53583281	-	237	484	467	319	250	51	miRNA
hsa-miR-423-3p	chr17	28444149	28444171	+	230	700	628	328	295	23	miRNA
hsa-let-7a-3p	chr22	46508680	46508700	+	212	401	225	207	338	7	miRNA
hsa-miR-487b-3p	chr14	101512842	101512863	+	210	765	464	211	404	201	miRNA
hsa-miR-10a-5p	chr17	46657266	46657288	-	209	424	203	188	220	10	miRNA
hsa-miR-30c-5p	chr1	41222972	41222994	+	199	402	228	128	244	8	miRNA
hsa-miR-140-3p	chr16	69967045	69967065	+	195	797	591	312	299	39	miRNA
hsa-miR-101-3p	chr1	65524125	65524145	-	188	471	301	217	225	35	miRNA
hsa-miR-128-3p	chr2	136423016	136423036	+	185	684	416	194	253	17	miRNA
hsa-miR-323b-3p	chr14	101522606	101522627	+	184	634	370	132	384	24	miRNA
hsa-miR-151a-3p	chr8	141742686	141742706	-	179	420	248	215	196	8	miRNA
hsa-miR-328-3p	chr16	67236230	67236251	-	171	589	507	174	355	303	miRNA
hsa-miR-186-5p	chr1	71533364	71533385	-	167	452	108	223	291	6	miRNA
hsa-let-7d-3p	chr9	96941177	96941198	+	164	580	491	175	343	20	miRNA
hsa-miR-410-3p	chr14	101532298	101532318	+	163	381	161	176	222	18	miRNA
hsa-miR-134-5p	chr14	101521031	101521052	+	153	351	211	199	239	14	miRNA
hsa-miR-132-3p	chr17	1953223	1953244	-	147	624	574	279	246	27	miRNA
hsa-miR-23b-3p	chr9	97847547	97847569	+	146	355	271	144	168	23	miRNA
hsa-miR-543	chr14	101498370	101498391	+	138	579	203	199	475	8	miRNA
hsa-miR-34a-5p	chr1	9211794	9211815	-	137	337	301	186	148	28	miRNA
hsa-miR-93-5p	chr7	99691438	99691460	-	132	445	450	271	213	25	miRNA
hsa-miR-125b-5p	chr11	121970517	121970538	-	130	428	287	126	161	11	miRNA
hsa-miR-382-3p	chr14	101520689	101520709	+	130	330	217	118	235	7	miRNA
hsa-miR-185-5p	chr22	20020676	20020697	+	126	439	187	165	195	6	miRNA
hsa-miR-574-3p	chr4	38869713	38869734	+	123	423	371	144	149	13	miRNA
hsa-miR-744-5p	chr17	11985226	11985247	+	122	319	362	166	146	21	miRNA
hsa-miR-19b-3p	chr13	92003499	92003521	+	120	234	194	139	86	13	miRNA
hsa-miR-411-5p	chr14	101489677	101489697	+	120	258	179	146	88	22	miRNA
hsa-miR-30e-5p	chr1	41220043	41220064	+	114	312	169	81	122	16	miRNA
hsa-miR-125b-1-3p	chr11	121970477	121970498	-	112	253	185	130	159	14	miRNA
hsa-miR-99b-5p	chr19	52195871	52195892	+	112	256	246	103	148	13	miRNA
hsa-miR-196b-5p	chr7	27209147	27209168	-	111	284	193	175	126	23	miRNA
hsa-miR-335-3p	chr7	130136003	130136024	+	110	128	52	71	137	2	miRNA
hsa-miR-486-5p	chr8	41517962	41517983	+	110	108	67	43	68	70	miRNA
hsa-miR-145-5p	chr5	148810224	148810246	+	109	754	345	243	215	22	miRNA
hsa-miR-136-3p	chr14	101351087	101351108	+	108	343	176	73	192	15	miRNA
hsa-miR-193a-5p	chr17	29887035	29887056	+	106	207	75	139	200	7	miRNA
hsa-miR-138-1-3p	chr3	44155766	44155787	+	105	407	202	92	209	7	miRNA
hsa-miR-210-3p	chr11	568112	568133	-	105	238	417	148	134	23	miRNA
hsa-miR-660-5p	chrX	49777864	49777885	+	103	256	155	108	157	7	miRNA
hsa-miR-127-3p	chr14	101349372	101349393	+	101	231	140	99	107	19	miRNA
hsa-miR-484	chr16	15737158	15737179	+	101	165	126	131	123	3	miRNA
hsa-miR-654-3p	chr14	101506606	101506627	+	101	488	405	138	217	433	miRNA
hsa-miR-28-3p	chr3	188406622	188406643	+	95	308	211	155	137	13	miRNA
hsa-miR-130a-3p	chr11	57408725	57408746	+	91	344	169	94	126	19	miRNA
hsa-miR-379-5p	chr14	101488408	101488428	+	90	278	128	124	72	15	miRNA
hsa-miR-193b-3p	chr16	14397874	14397895	+	88	180	81	87	61	5	miRNA
hsa-miR-337-3p	chr14	101340890	101340911	+	88	200	88	71	97	6	miRNA
hsa-miR-708-5p	chr11	79113121	79113143	-	88	201	198	160	147	8	miRNA
hsa-miR-17-5p	chr13	92002872	92002894	+	84	193	230	155	118	8	miRNA
hsa-miR-433-3p	chr14	101348286	101348307	+	81	155	122	69	110	11	miRNA
hsa-miR-320e	chr19	47212551	47212568	-	77	174	158	73	79	5	miRNA
hsa-miR-125a-3p	chr19	52196559	52196580	+	70	125	113	95	57	5	miRNA
hsa-miR-15a-5p	chr13	50623303	50623324	-	69	304	230	169	173	19	miRNA
hsa-miR-656-3p	chr14	101533103	101533123	+	69	79	36	50	57	1	miRNA
hsa-miR-138-5p	chr16	56892439	56892461	+	63	295	100	99	155	11	miRNA
hsa-miR-20a-5p	chr13	92003326	92003348	+	62	135	96	127	91	2	miRNA
hsa-miR-130b-3p	chr22	22007643	22007664	+	60	154	144	56	48	8	miRNA
hsa-let-7b-3p	chr22	46509625	46509646	+	57	153	106	77	109	9	miRNA
hsa-miR-99b-3p	chr19	52195909	52195930	+	57	189	169	78	84	7	miRNA
hsa-miR-125a-5p	chr19	52196521	52196544	+	56	129	78	102	85	1	miRNA
hsa-miR-154-5p	chr14	101526106	101526127	+	56	196	82	72	63	4	miRNA
hsa-miR-22-5p	chr17	1617246	1617267	-	56	88	78	62	119	4	miRNA
hsa-miR-3168	chr13	41675212	41675228	-	56	29	40	23	42	4	miRNA
hsa-miR-299-3p	chr14	101490169	101490190	+	55	140	143	66	97	17	miRNA
hsa-miR-493-3p	chr14	101335453	101335474	+	54	153	81	34	74	2	miRNA
hsa-miR-148b-3p	chr12	54731062	54731083	+	51	248	76	42	72	7	miRNA
hsa-miR-191-5p	chr3	49058105	49058127	-	51	262	48	64	78	6	miRNA
hsa-miR-181a-2-3p	chr9	127454797	127454818	+	47	75	121	53	21	9	miRNA
hsa-miR-10395-5p	chr19	12814461	12814478	-	46	27	6	97	77	1	miRNA
hsa-miR-1260a	chr14	77732574	77732591	+	46	54	138	49	26	11	miRNA
hsa-miR-503-5p	chrX	133680401	133680423	-	46	94	54	42	61	2	miRNA
hsa-miR-199a-5p	chr1	172113732	172113754	-	44	80	131	50	44	6	miRNA
hsa-miR-452-5p	chrX	151128150	151128171	-	44	61	45	67	39	8	miRNA
hsa-miR-28-5p	chr3	188406582	188406603	+	43	86	95	43	37	7	miRNA
hsa-miR-136-5p	chr14	101351053	101351075	+	42	176	109	39	52	5	miRNA
hsa-miR-140-5p	chr16	69967006	69967027	+	42	119	25	63	80	6	miRNA
hsa-miR-16-2-3p	chr3	160122585	160122606	+	42	86	48	41	62	2	miRNA
hsa-miR-296-3p	chr20	57392681	57392702	-	41	40	57	29	23	14	miRNA
hsa-miR-361-5p	chrX	85158686	85158707	-	41	70	17	22	66	30	miRNA
hsa-miR-376a-3p	chr14	101506455	101506475	+	40	165	113	55	105	4	miRNA
hsa-miR-424-3p	chrX	133680674	133680694	-	40	96	47	63	27	4	miRNA
hsa-miR-431-5p	chr14	101347363	101347383	+	40	244	133	63	64	14	miRNA
hsa-miR-193b-5p	chr16	14397837	14397858	+	39	97	48	73	78	8	miRNA
hsa-miR-4298	chr11	1880735	1880756	-	38	47	103	27	47	3	miRNA
hsa-miR-449c-5p	chr5	54468141	54468165	-	37	46	140	34	29	27	miRNA
hsa-miR-21-3p	chr17	57918672	57918692	+	35	80	89	51	33	3	miRNA
hsa-miR-218-5p	chr4	20529922	20529942	+	35	84	86	35	43	1	miRNA
hsa-miR-106b-3p	chr7	99691625	99691646	-	34	114	133	65	29	2	miRNA
hsa-miR-1260b	chr11	96074611	96074629	+	34	83	149	43	17	11	miRNA
hsa-miR-146b-5p	chr10	104196277	104196299	+	34	39	59	43	36	3	miRNA
hsa-miR-151a-5p	chr8	141742722	141742742	-	34	66	58	17	24	7	miRNA
hsa-miR-30a-3p	chr6	72113257	72113278	-	33	109	51	28	94	2	miRNA
hsa-miR-324-3p	chr17	7126627	7126649	-	33	82	69	34	65	2	miRNA
hsa-miR-345-5p	chr14	100774213	100774234	+	33	46	113	56	30	3	miRNA
hsa-miR-29b-1-5p	chr7	130562266	130562289	-	32	139	70	62	92	14	miRNA
hsa-miR-340-5p	chr5	179442361	179442382	-	32	105	40	43	69	2	miRNA
hsa-miR-1307-5p	chr10	105154098	105154118	-	31	82	81	57	67	3	miRNA
hsa-miR-539-3p	chr14	101513706	101513727	+	31	53	29	28	46	4	miRNA
hsa-miR-339-3p	chr7	1062591	1062613	-	30	75	92	21	15	5	miRNA
hsa-miR-452-3p	chrX	151128106	151128127	-	29	60	32	16	19	1	miRNA
hsa-miR-130b-5p	chr22	22007605	22007625	+	28	53	54	25	15	1	miRNA
hsa-miR-483-5p	chr11	2155411	2155432	-	28	59	55	36	65	1	miRNA
hsa-miR-629-5p	chr15	70371766	70371786	-	27	35	34	56	30	3	miRNA
hsa-miR-365b-5p	chr17	29902458	29902479	+	22	58	29	26	31	3	miRNA
hsa-miR-370-3p	chr14	101377523	101377544	+	22	56	20	35	8	1	miRNA
hsa-miR-7-5p	chr15	89155087	89155110	+	22	53	43	69	58	1	miRNA
hsa-miR-708-3p	chr11	79113076	79113097	-	22	34	22	38	15	3	miRNA
hsa-miR-1307-3p	chr10	105154058	105154079	-	21	36	57	13	7	9	miRNA
hsa-miR-181d-5p	chr19	13985724	13985746	+	21	37	41	32	35	2	miRNA
hsa-miR-378a-3p	chr5	149112430	149112451	+	20	23	28	16	14	8	miRNA
hsa-miR-425-5p	chr3	49057632	49057654	-	20	52	35	15	30	2	miRNA
hsa-miR-455-5p	chr9	116971729	116971750	+	20	73	103	32	51	1052	miRNA
hsa-miR-532-5p	chrX	49767773	49767794	+	20	157	193	75	60	15	miRNA
hsa-miR-615-3p	chr12	54427794	54427815	+	20	44	35	33	19	2	miRNA
hsa-miR-769-5p	chr19	46522219	46522240	+	20	22	17	10	14	2	miRNA
hsa-miR-137-3p	chr1	98511647	98511669	-	19	25	25	7	8	1	miRNA
hsa-miR-411-3p	chr14	101489712	101489733	+	19	45	7	9	25	1	miRNA
hsa-miR-192-5p	chr11	64658675	64658695	-	18	51	50	28	25	3	miRNA
hsa-miR-3925-5p	chr6	36590257	36590278	-	18	55	47	62	37	4	miRNA
hsa-miR-15b-5p	chr3	160122395	160122416	+	17	70	126	58	47	3	miRNA
hsa-miR-106b-5p	chr7	99691666	99691686	-	16	31	77	21	12	1	miRNA
hsa-miR-30b-5p	chr8	135812813	135812834	-	16	40	26	9	10	2	miRNA
hsa-miR-421	chrX	73438227	73438249	-	16	96	45	29	28	3	miRNA
hsa-miR-151b	chr14	100575775	100575792	-	15	23	23	7	2	6	miRNA
hsa-miR-203a-3p	chr14	104583806	104583827	+	15	31	19	16	2	15	miRNA
hsa-miR-339-5p	chr7	1062626	1062648	-	15	88	81	53	38	14	miRNA
hsa-miR-127-5p	chr14	101349338	101349359	+	14	54	61	41	23	1	miRNA
hsa-miR-182-3p	chr7	129410246	129410266	-	14	33	10	6	11	2	miRNA
hsa-miR-665	chr14	101341412	101341431	+	14	31	38	12	15	3	miRNA
hsa-miR-1180-3p	chr17	19247826	19247847	-	13	72	68	34	35	4	miRNA
hsa-miR-133a-3p	chr18	19405673	19405694	-	13	20	5	8	16	1	miRNA
hsa-miR-487a-5p	chr14	101518795	101518816	+	13	78	23	14	54	1	miRNA
hsa-miR-1304-3p	chr11	93466857	93466878	-	12	116	155	63	49	3	miRNA
hsa-miR-212-3p	chr17	1953584	1953604	-	12	2	37	4	24	2	miRNA
hsa-miR-30e-3p	chr1	41220085	41220106	+	12	8	6	17	5	2	miRNA
hsa-miR-361-3p	chrX	85158646	85158668	-	12	68	31	35	36	1	miRNA
hsa-miR-889-3p	chr14	101514286	101514306	+	12	50	16	24	30	2	miRNA
hsa-let-7e-3p	chr19	52196091	52196112	+	11	15	37	11	12	6	miRNA
hsa-miR-10527-5p	chr12	64217443	64217465	+	11	8	5	3	3	2	miRNA
hsa-miR-29c-3p	chr1	207975210	207975231	-	11	12	10	3	0	2	miRNA
hsa-miR-3065-5p	chr17	79099686	79099708	+	11	33	24	28	10	1	miRNA
hsa-miR-365a-3p	chr16	14403197	14403218	+	11	46	10	25	27	1	miRNA
hsa-miR-365b-3p	chr17	29902497	29902518	+	11	46	10	25	27	1	miRNA
hsa-miR-412-5p	chr14	101531802	101531824	+	11	33	18	20	43	3	miRNA
hsa-miR-451a	chr17	27188421	27188442	-	11	11	9	8	11	12	miRNA
hsa-miR-654-5p	chr14	101506571	101506592	+	11	45	27	20	29	5	miRNA
hsa-miR-224-5p	chrX	151127100	151127124	-	10	30	64	21	26	2	miRNA
hsa-miR-329-3p	chr14	101493171	101493192	+	9	57	33	31	51	2	miRNA
hsa-miR-34c-5p	chr11	111384176	111384198	+	9	21	30	12	11	6	miRNA
hsa-miR-377-5p	chr14	101528393	101528414	+	9	43	11	4	36	3	miRNA
hsa-miR-1843	chr1	175937576	175937595	-	8	20	8	9	3	1	miRNA
hsa-miR-301a-3p	chr17	57228510	57228532	-	8	81	49	43	28	3	miRNA
hsa-miR-3679-5p	chr2	134884701	134884723	+	8	9	19	6	3	3	miRNA
hsa-miR-485-5p	chr14	101521764	101521785	+	8	29	9	5	22	1	miRNA
hsa-miR-584-5p	chr5	148441936	148441957	-	8	11	6	3	16	3	miRNA
hsa-miR-376c-3p	chr14	101506069	101506089	+	7	46	25	32	34	1	miRNA
hsa-miR-424-5p	chrX	133680710	133680731	-	7	36	12	16	26	1	miRNA
hsa-miR-500a-3p	chrX	49773090	49773111	+	7	3	2	1	10	3	miRNA
hsa-miR-877-5p	chr6	30552109	30552128	+	7	23	35	14	12	3	miRNA
hsa-miR-181c-3p	chr19	13985577	13985598	+	6	2	27	6	9	2	miRNA
hsa-miR-210-5p	chr11	568150	568171	-	6	24	10	10	7	1	miRNA
hsa-miR-24-2-5p	chr19	13947140	13947161	-	6	179	157	45	80	9	miRNA
hsa-miR-302e	chr11	7256002	7256018	+	6	21	8	10	13	7	miRNA
hsa-miR-494-3p	chr14	101496018	101496039	+	6	12	4	14	4	2	miRNA
hsa-miR-5010-5p	chr17	40666226	40666247	+	6	11	7	1	6	1	miRNA
hsa-miR-1-3p	chr18	19408976	19408997	-	5	4	4	6	20	1	miRNA
hsa-miR-10401-3p	chrUn_gl000220	106034	106054	+	5	45	7	3	16	1	miRNA
hsa-miR-10a-3p	chr17	46657226	46657247	-	5	11	1	9	1	1	miRNA
hsa-miR-1185-1-3p	chr14	101509366	101509387	+	5	12	15	18	9	1	miRNA
hsa-miR-642a-5p	chr19	46178201	46178222	+	5	22	28	12	9	1	miRNA
hsa-miR-6511b-3p	chr16	2156680	2156702	-	5	9	1	7	5	1	miRNA
hsa-miR-181a-3p	chr1	198828198	198828219	-	4	28	30	21	18	6	miRNA
hsa-miR-2110	chr10	115933910	115933931	-	4	2	9	1	9	1	miRNA
hsa-miR-3614-5p	chr17	54968680	54968702	-	4	19	24	6	18	1	miRNA
hsa-miR-4787-3p	chr3	50712561	50712584	+	4	5	7	4	3	2	miRNA
hsa-miR-92b-5p	chr1	155164987	155165008	+	4	12	12	2	3	1	miRNA
hsa-miR-1185-2-3p	chr14	101510587	101510608	+	3	5	11	13	9	1	miRNA
hsa-miR-126-3p	chr9	139565105	139565126	+	3	4	2	4	19	2	miRNA
hsa-miR-324-5p	chr17	7126662	7126683	-	3	49	15	14	15	4	miRNA
hsa-miR-425-3p	chr3	49057592	49057613	-	3	39	49	19	19	10	miRNA
hsa-miR-4510	chr15	36219064	36219085	+	3	6	11	2	2	1	miRNA
hsa-miR-106a-5p	chrX	133304274	133304296	-	2	13	2	5	4	8	miRNA
hsa-miR-137-5p	chr1	98511683	98511705	-	2	8	1	3	10	1	miRNA
hsa-miR-4725-3p	chr17	29902345	29902366	+	2	13	10	4	3	1	miRNA
hsa-miR-668-3p	chr14	101521637	101521659	+	2	42	24	8	15	2	miRNA
hsa-miR-744-3p	chr17	11985283	11985304	+	2	18	28	11	8	2	miRNA
hsa-miR-1287-5p	chr10	100155028	100155049	-	1	26	11	12	20	4	miRNA
hsa-miR-146a-5p	chr5	159912379	159912400	+	1	5	1	2	2	3	miRNA
hsa-miR-154-3p	chr14	101526142	101526163	+	1	24	6	1	11	0	miRNA
hsa-miR-3138	chr4	10080246	10080269	-	1	14	24	5	8	3	miRNA
hsa-miR-369-5p	chr14	101531943	101531964	+	1	32	37	11	17	1	miRNA
hsa-miR-379-3p	chr14	101488446	101488467	+	1	12	5	4	5	1	miRNA
hsa-miR-4516	chr16	2183121	2183137	+	1	4	15	3	6	5	miRNA
hsa-miR-942-3p	chr1	117637317	117637338	+	1	1	5	1	1	1	miRNA
